# Supplementary material for: Cancer patient distress and health service use is linked with carer distress: evidence from a systematic review and meta-analysis
Source: Support Care Cancer. 2026 May 30;34(6):594. doi: 10.1007/s00520-026-10759-y (PMC13222297; doi:10.1007/s00520-026-10759-y)
Supplement: Supplementary file 4 — Supplementary table 1,2,3 - Data extraction (XLSX 334 KB) [file 520_2026_10759_MOESM4_ESM.xlsx]

## Sheet: Study characteristics
Author (year)	Country	Study design	Recruitment: years, time since diagnosis at baseline, study duration	Sample size: number of carers and/or patients	Cancer characteristics: type, stage	Carer population characteristics: carer type (e.g., parent, guardian, partner), age, gender Footnote: Adult 100%	Cancer patient population characteristics: age, group (child, adolescent, adult), gender	Study setting: centre based (single hospital, multiple hospitals), population based	Inclusion criteria
Fleming (2006)	United States	Cross-sectional	Period: October 2001 to June 2002	39 patient-carer dyads	Lung, breast and gastrointestinal cancer. Stage: advanced (at risk for having a prognosis of 6 months or less)	Female 76.9% Age M (SD)= 56.2 (9.4) years	Adults Age M (SD)= 61.7 (8.4) years	Centre based (Lombardi Comprehensive Cancer Center (LCCC))	Inclusion criteria for patients and carers: (i) patients had to be receiving ongoing care at LCCC and had to have an informal carer. (ii) age over 18 years, (iii) no severe cognitive impairment, (iv) availability of access to a telephone, and (v) English-speaking ability. Exclusion: The oncologist believed death to be imminent.
Ernst (2017)	Germany	Longitudinal cohort	Period: January 2013 to October 2014 Time since diagnosis <=2 years: 44.2% T1: baseline T2: half a year after T1	208 patient-carer dyads	Hematological cancer: Chronic leukemia 24.0%, Non-Hodgkin 22.1%, Acute leukemia 21.6%, Myeloma 19.2%, Other 13.0% Stage: not specified (NS)	Partner 100% Gender NS Age M (SD)= 56.9 (12.3) years	Adults Female 38% Age M (SD)= 57.7 (12.0) years	Centre based (multiple)	Inclusion: (i) patient with any hematological cancer (diagnosis validated by medical records), (ii) partnership (married or cohabiting), (iii)age of the patient 18–75 years, (iv) German language competence. Exclusion: (i) severe mental disorders, (ii) severe cognitive and/or physical impairments.
HajMohammad (2015)	Netherlands	Cross-sectional	Period: 2009 to 2013	47 patient-carer dyads	Esophageal cancer Stage II and III (survivors 3 years after treatment with curative intent)	Partner 100% Female 70% Age M (SD)=64.4 (7.4) years	Adults Female 28% Age M (SD)= 65.8 (7.2) years	Centre based	Inclusion: (i) patients were treated with neoadjuvant chemoradiation followed by resection, (ii) at the moment of inclusion, the resection should have been performed at least 1 year with a maximum of 5 years previously, (iii) patient had to be free of metastases or local recurrence, (iv) partners had been the patients’ intimate partner from the moment of surgery until the moment of inclusion, (v)…
Yeh (2021)	Taiwan	Cross-sectional	Period: NS	86 patient-carer dyads	Gynaecologic cancer Stage: NS	Husband/partner 61.6% Age M (SD)= 62.4 (13.7) years Female 30.2%	Adults Female 100% Age M (SD)= 58.6 (11.8) years	Centre based	Inclusion: (i) both the patient and their family carer expressed willingness to participate in the study; (ii) age was 18 years or more; (iii) patients were diagnosed with cancer for the first time in the last one year; (iv) there was no history of psychiatric problems in both participants. Exclusion: (i) patients suffering from other diseases (e.g. cognitive impairment); (ii) either the patient …
Troschel (2021)	Germany	Longitudinal cohort	Period: 22 April 2020 to 15 July 2020 Questionnaires were completed weekly for 12 weeks (245 carer questionnaires, 484 patient questionnaires.	37 carers 63 patients	Brain tumour Stage: Low grade:50.8% High grade: 49.2%	Partners, spouses, parents, adult children, or siblings. Female: 78.4% Age M (SD)= 48.1 (14.9) years	Adults Female: 42.9% Age M (SD)= 48.3 (12.2) years	Centre based (multiple)	Inclusion: (i) age over 18 years, (ii) all brain tumor patients had undergone surgical evaluation during their course of treatment.
Pierce (2017)	United States	Cross-sectional	Period: September to December 2014 Average time since diagnosis: 158.8 days	67 parents	Pediatric cancer: Leukemia/lymphoma 28.4%, Solid tumor 35.8%, Brain tumor 35.8%. Stage: NS	Mother 74.6%	Children Female 49.3% Age M (SD)=9.5 (5.4) years	Centre based	Inclusion: (i) fluent in English, (ii) their child was 18 years or younger, currently receiving treatment for cancer, within one year of diagnosis, and not given a prognosis of <6 months by a medical provider, or receiving end-of-life care.
Boele (2013)	Netherlands	Cross-sectional analysis (baseline associations of a randomised controlled trial)	Period: From 2008 to 2010	56 carer-patient dyads (31 in intervention group, 25 in control group)	High-grade glioma (HGG) Stage: 1. Intervention Grade III 25.8 %; Grade IV 74.2 % 2. Control Grade III 36%; Grade IV 64 %	1. Intervention group Female 74% Age M (SD)= 50.77 (11.47) years 2. Control group Female 52% Age M (SD)= 50.56 (10.36) years	Adults 1. Intervention group Female 29% Age M (SD)= 53.16 (11.25) years 2. Control group Female 40% Age M (SD)= 52.12 (8.92) years	Centre based (multiple)	Inclusion: (i) carer providing at least 21 hours of care per week, >=18 years old, giving written informed consent. Exclusion: (i) patient had a life expectancy of less than three months; (i) carer was unable to complete questionnaires due to insufficient mastery of the Dutch language or severe visual impairments, (iv)carer was unable to understand or apply the skills taught in the intervention d…
Ishida (2022)	Japan	Cross-sectional	Period: November 2013 to January 2016 (J-HOPE 2016), and February 2016 to January 2018 (J-HOPE 4).	97 carers of patients with cancer of unknown primary site (CUP) 717 carers of patients with common cancers	CUP and common cancers (lung, colon, stomach) Stage: NS	Bereaved family carers of CUP patients Female 66.0% Age M (SD) = 61.3 (11) years Bereaved family carers of common cancer patients Female 68.5% Age M (SD) = 62.3 (12.1) years	Adults CUP patients Female 52.6% Age M (SD) = 76.8 (12) years Common cancer patients Female 38.1% Age M (SD) = 75.5 (11.2) years	Centre based (multiple)	Inclusion: (i) adult bereaved family carers of a patient that died of cancer, (ii) deceased patient was aged ≥20 years, (iii) the patient was an inpatient in a PCU for>3 days. Exclusion: (i) a PCU stay <3 days, (ii) inability to identify a family carer, treatment-associated death or death in an intensive care unit, (iii) sufering serious psychological distress, (iv) inability to complete the self…
ZamanipoorNajafabadi et al. (2021)	Netherlands	Cross-sectional	Period: July 2016 to April 2019 Time since diagnosis: 10.7 years	129 patient-carer dyads	Meningioma: Skull base 51%, Convexity 47%, Optic nerve sheath 2%. Stage: Grade I 92%, Grade II 7%, Unknown 2% (WHO grading)	Partner 81% Female 36.4% Age M (SD)= 62.7 (11.7) years	Adults Female 76% Age M (SD)= 61.3 (13.5) years	Centre based (multicentre)	Inclusion: (i) patients and informal carers were 18 years or older with sufficient mastery of Dutch, (ii) patients were recruited at least 5 years after their last anti-tumor treatment, or in case of a waitand-scan follow-up at least 5 years after meningioma diagnosis. Exclusion: (i) patients diagnosed with neurodegenerative disease, neurofibromatosis type II, or who had a history of whole brain …
Boehmer (2016)	United States	Cross-sectional	Period: May to July 2012	167 patient-carer dyads	Breast cancer Stage: Non-metastatic (stage in situ to III) and non-recurrent.	43 carers of Heterosexual Women (HSW): Spouse/partner 83.7% Female 17%, Age M(SD)= 62.4 (8.0) years 124 carers of Sexual minority women (SMW): Spouse/partner 85.5% Female 93.5% Age M(SD)= 55.8 (9.3)	43 HSW Age M (SD)= 60.8 (8.4) years 124 SMW Age M (SD)= 56.3 (8.6) years	Popolation based	Inclusion: Patient were a diagnosis of non-metastatic (stage in situ to III) and non-recurrent breast cancer after age 21.
vanRoij (2022)	Netherlands	Cross-sectional analysis (baseline data of a longitudinal cohort)	Period: November 2017 to January 2020 Time since diagnosis: <1 year 33%; 1-5 years 48%,; >5 years 19%	1103 patients and 831 carers	Lung 29%, Colorectal 19%, Breast 15%, Prostate 12%, Other cancer 24% Stage: advanced cancers (metastatic) Breast cancer: metastases in multiple organ systems. Protate cancer: castrate-resistant	Partner 74% Female 61% Age M (SD)= 60 (13) years	Adults Female 49% Age M (SD)= 65 (10) years	Centre based (multiple)	Inclusion: Consent to participate.
Moser (2013)	Switzerland	Cohort	Period: NS Time since diagnosis: 8 weeks. T1: first assessment, T2: 6 months after diagnosis, T3: 1 year after diagnosis, T4: after 3 years after diagnosis.	T1: 154 patient-partner dyads T2: 111 dyads T3: 85 dyads T4: 68 dyads	1. Male patients: Lung 21%) Bowel 19%, Hematologic/lymphatic 18%, Urogenital 13%, and Stomach 13% Stage IV 46% 2. Female patients Breast 39%, Hematologic/lymphatic 18%, Lung 13%, and Bowel 11% Stage III 30%, Stage IV 27%	Female: 61% Age M (SD)= 55 (14.2) years for carer of male patients; Age M (SD)= 58 (12.5) years for carers of female patients.	Adults Female: 39% Age M (SD)= 61(11.3) years for male patients; Age M (SD)= 52(13.5) years for female patients.	Centre based	Inclusion: Adult heterosexual patients with any type of primary cancer newly diagnosed in the past 8 weeks and living with a partner for the previous 6 months
Lin (2020) replaced by Li (2018)	China	Cross-sectional	Period: October 2014 to May 2015 Time since diagnosis: NS	641 patient-carer dyads	Breast cancer 10.9%, Ovarian and cervical cancer 14.5%, Esophageal and gastric cancer 23.7%, Colorectal cancer 13.4%, Liver cancer 9.2%, Lung cancer 13.7%. Stage: NS	Spouse 53.5% Female 51.3% Age M (SD)=46.6 (13.2) years	Adults Female 49.9% Age M (SD)= 54.6 (12.9) years	Centre based (multiple)	Inclusion: (i) dyads of adults with cancer and family carers; (ii) participant age is equal to or greater than 18 years old; (iii) the adults with cancer were diagnosed with any type of cancer, and family carers were identified by the adults with cancer themselves after they have provided their written informed consent; (iv) family carers consented to take part in the study. Exclusion: (i) adults…
Li (2023)	China	Cross-sectional	Period: October 2021 to June 2022 Time since diagnosis: <1 year 34.7%; 1-2 years 53.1%; 2-3 years 7.9%; >3 years 4.3%	277 patient-carer dyads	Pancreatic cancer Stage I 13.7%, Stage II 52%, Stage III 26%, Stage IV 8.3%	Spouse 100% Female 58.8% Age: 30-39years 1.4%; 40-49 years 9.7%; 50-59 years 34.7%; >=60 years 54.2%	Adults Female 41.2% Age: 30-39years 1.4%; 40-49 years 10.8%; 50-59 years 30.0%; >=60 years 57.8%	Centre based	Inclusion: (i) patients were pathologically diagnosed with pancreatic cancer; (ii) age ≥18; (iii) informed consent and voluntary participation in this study. Exclusion: (i) they had medical records showing a history of mental illness and dyslexia; (ii) combined with serious life-threatening diseases.
Kurtz (1995)	United States	Longitudinal cohort	Period: NS Time since diagnosis: NS Wave 1: baseline, Wave 2: follow-up six months later.	150 patient-carer dyads (who stayed both wave 1 &2)	Breast 25.3%, Colorectal 19.3%, Gastrointestinal 6.7%, Gynecological 5.3%, Lung 14%, Prostate 5.3%, Lymphoma 11.3%, Bladder 1.3% and Other 11.4%. Stage: Primary cancer	Female 62% Age M= 55.1 years	Adults Female 50% Age M=58.3 years	Popolation based cancer treatment centers (multiple)	Inclusion: Patients over 20 years of age, diagnosed with a solid tumor or lymphoma, and currently under treatment for new or recurrent disease.
Goh (2024)	Singapore	Cross-sectional	Period: March to June 2020 Time since diagnosis: NS	176 patient-carer dyads	Any cancer types. Stage I 5.7%, Stage II 18.9%, Stage III 30.2%, Stage IV 45.3%	Spouse 43.2% Female 74.1% Age M (SD)= 48.6 (14.4) years	Adults Female 57.8% Age M (SD)= 61.5 (2.8) years	Centre based	Inclusion: (i) English- or Chinese-speaking, (ii) age ≥21 years old, (iii) current diagnosis of (any) cancer (for patients) or providing care for patient with any cancer (for carers).
Litzelman (2021)	United States	Longitudinal cohort	Period: 2004 to 2017 Time since diagnosis: NS	300 carers	Any cancer types	Female 64.3% Age M= 61.02 years	Adults Age M= 62.21 years	Popolation based	Inclusion: Consent to participate.
Grunfeld (2004)	Canada	Prospective longitudinal cohort	Period: October 1997 to October 2000 Time since diagnosis: NS Assessments were initially made every 3 months, and increased to every 2 weeks when the patients’ functional status deteriorated (Karnofsky Performance Status [KPS] score ≤ 50).	89 carers, 130 patients	Breast cancer Stage: advanced (visceral metastases or hormone refractory uncontrollable local recurrence or bone metastases)	Spouse 52% Female 45% Age M (SD)=52.8 (15.2) years	Adults Age M= 56.2 years	Centre based (multiple)	Inclusion: Patients within 3 months of diagnosis of visceral metastases or hormone refractory uncontrollable local recurrence or bone metastases.
Tuinman (2004)	Netherlands	Cross-sectional	Period: 1977 to 2002 During the diagnosis and treatment of testical cancer & After testical cancer.	259 couples	Testicular cancer Stage: NS	Married 95% Age M (SD)= 43.1 (11.5) years	Adults Age M (SD)= 45.3 (11.4) years	Population based	Inclusion: All men treated for testicular cancer between 1977 and 2002 at the Groningen University Hospital were approached. Consent to participate. Exclusion: Previous psychiatric history, diagnosis within the past 6 months and age younger than 18 years.
Kim (2008)	United States	Cross-sectional analysis of two cohort studies	Period: NS Mean time since diagnosis: 2.15 years	168 patient-carer dyads (83 dyads with breast cancer & 85 dyads with prostate cancer)	Breast 49.4%, Prostate 50.6% Stage: Localised 72.6%, Regional 27.4%	Spouse 100% Breast cancer: Age M (SD)= 58.25 (10.38) years Prostate cancer: Age M (SD)= 61.16 (9.05) years	Adults Breast cancer: Age M (SD)= 56.43 (9.54) years Prostate cancer: Age M (SD)= 63.80 (9.42) years	Population based (state cancer registries)	Inclusion criteria for patients: (i) 18 years or older at diagnosis, (ii) diagnosed with one of the 10 most highly incident cancers (bladder, breast, colorectal, kidney, lung, non-Hodgkin lymphoma, ovarian, prostate, skin melanoma, or uterine), (iii) fluent in either English or Spanish, (iv) a resident of the United States. Inclusion criteria for carers: age 18 years and older, able to speak/read…
Chan (2009)	China	Cross-sectional analysis of clinical data/medical records	Period: 2003 to 2005 Mean length of cancer:391.5 days	935 clinical records of deceased patients, 821 carers	Any types of cancer Lung 42.9%, Colorectal 14.9%, Liver 9.4%, Stomach 6.2%, Others 16.6% Stage: NS	NS	Adults Female 42.9% Age M (SD)= 74.1 (11.2) years	Centre based	Inclusion: Availability of clinical data of sufficient quantity and quality
Goldberg (2023)	United States	Longitudinal cohort	Period: 2012 to 2016 Time since diagnosis: within 4 months	116 carers	Primary malignant brain tumor (PMBT): Astrocytoma 67.2%, Other 28.4% Grades III or IV of astrocytoma.	Adults Spouse 79.3% Female 68.1% Age M (SD)= 53.58 (11.52) years	_	Centre based (2 National Cancer Institute)	Inclusion criteria for carers: (i) a primary nonprofessional, nonpaid carer, as identified by the patient; (ii) older than 21 years; (iii) reliable telephone access; (iv) ability to read and speak English; (v) not currently a primary carer for anyone else other than children younger than 21 years. Inclusion criteria for patients: 21 years or older and newly (within 4 months) given a diagnosis of …
Kim (2014)	United States	Longitudinal cohort	Period? Mean time since diagnosis: 153 days (5.1 months) T1: 5 months post-diagnosis T2: 12 months post-diagnosis	398 patient–carer dyads	Invasive non-small-cell or small cell lung cancer or adenocarcinoma of the colon or rectum (Colorectal cancer 53.3%) Stage of colorectal cancer: Stage 0 1.0%, Stage I 31.7%, Stage II 19.3%, Stage III 34.4%, Stage IV 13.6%.	Spouse 63.8% Female 77.5% Age >55 years 60.8%	Adults Female 35.4% Aged >55 years 84.2%	Popolation based (state cancer registries or health-care systems)	Patients 21 years of age and older with newly diagnosed cancer.
Jansen (2021)	Belgium	Prospective cohort	Period: 2010 to 2017 T1: 3months after cancer diagnosis, T2: 1 years post diagnosis, T3: 3 years post diagnosis.	440 carers into three groups according to the patients’ status: 1. Older cancer patients aged 70 years and above (OCPs) - main group of interest (N=104) 2. Middle-aged cancer patients (50-69 years) (MCPs) (N= 272) 3. Older patients without cancer (OPs) - control (N= 64)	Any types of cancer with high chance of survival (>6 months) Stage: NS	1. OCPs Partner 68% Female 63.5% Age (>=70) 52.9% 2. MCPs Partner 84.2% Female 48.9% Age (>=70) 16.2% 3. Ops Partner 48.4% Female 78.1% Age (>=70) 45.3%	Adults 1. OCPs Female56.7% Age (>=70) 100% 2.MCPs Female 65.0% Age (>=70) 0% 3.OPs Female 57.8% Age (>=70) 100%	Centre based (hospitals and affiliated GPs)	Inclusion: (i) Life expectancy of the patient >6months (ii) Interview possible within 3months after diagnosis of cancer of the patient (not for control group) Exclusion: (i) Patients with a formal diagnosis of dementia (ii) Patients with a previous diagnosis of invasive cancer (iii) Patients too ill to participate (iv) Patients being diagnosed with a cancer type other than the ones listed above
Garcia-Torres (2022)	Spain	Prospective longitudinal cohort	Period: NS T1: 45-60 days after cancer diagnosis, T2: 6 months later.	67 patient–carer dyads	Any types of cancer:Head and neck 10.8%, Lung 6.2%, Breast 21.5%, Gastrointestinal 49.2%, Uterine/ovarian 3.1%, Genitourinary 6.2%, Connective tissue/skin 3.1% Stage: NS	Partner 58.2% Female 65.7% Age M (SD)= 51.63 (13.25) years	Adults Female 56.7% Age M (SD)= 58.60 (15.28) years	Centre based	Inclusion 1. For patients: cancer diagnosis (all types) in the last 30-45 days; eligible for treatment; and at least 21 years old. 2. For carers: men and women; at least 21 years old; currently in a close relationship with the patient; not a professional carer; mentally capable of answering the questionnaires; and with no history of mental disability or dementia.
Kim (2012)	United States	Cross-sectional analysis (of cohort studies)	Period: NS Time since diagnosis M (SD)= 2.20 (0.40) years.	67 patient–carer dyads	Breast 29.7%, Prostate 21.5%, Colorectal 14.9%, Lung 8.1%, Ovarian 6.2%, Kidney 7.3%, Uterine 5.1%, Bladder, non-Hodgkin's lymphoma & skin melanoma <5%. Stage: Localized 64.2%, Regional 27.3%, Distant 8.6%.	Spouse 67.1% Female 63.3%	Adults Female 57.2%	Popolation based (from state cancer registries)	Inclusion 1. For patients: (i) 18 years or older at diagnosis, (ii) diagnosed with 1 of the 10 most highly incident cancers (bladder, breast, colorectal, kidney, lung, non-Hodgkin's lymphoma, ovarian, prostate, skin melanoma, or uterine), (iii) fluent in either English or Spanish, and (iv) a resident of the United States 2. For carers: (i )age 18 years and older, (ii) able to speak/read English o…
Moschopoulou (2018)	United Kingdom	Cross-sectional	Period: NS Time since diagnosis: ≥2 years.	39 patient-carer dyads	Head and neck cancer (HNC): Oral Cavity 55.9%, Oropharynx 23.7%, Nasopharynx 4.3%, Nasal Cavity 5.4%, Salivary gland 2.2%, Hypopharynx 2.2%, Larynx 2.2%, Unknown primary 4.3%. Stage: Tx (tumour cannot be evaluated) 8%, T1 26.4%, T2 39.1%, T3 11.5%, T4 14.9%.	Partner 67.7% Female 66.67%	Adults Female 41.9% Age M (SD)= 66 (11) years	Popolation based (from cancer registry at Barts Health NHS Trust)	Inclusion: Patients had received a diagnosis of HNC, had completed active treatment (i.e. were in the follow-up phase) and were ≥2 years after diagnosis.
Ihrig (2022)	Germany	Cross-sectional	Period: October 2017 to February 2019 Time since disgnosis M (SD)= 59 (59) months	96 patient-carer dyads	Prostate cancer Stage: Locally advanced 26.5%; metastases 87.5%.	Female spouse 100% Age M (SD)= 64.5 (9.2) years	Adults Female 0% Age M (SD)= 69.1 (9.0) years	Centre based	Inclusion: (i) prostate cancer with distant metastases or locally advanced disease, (ii) age ≥ 18 years, and (iii) knowledge of the German language.
Bergelt (2008)	Germany	Cross-sectional	Period: April 9, 2002 to December 30, 2003. Time since disgnosis: 0–3 months 49.7% (digestive organs), 6.7% (breast), 36.2% (Male genital organs).	373 carers of cancer patients	Digestive organs 40.2%, Breast 41.0%, Male genital organs 18.8% Stage: NS	Partner 100% 1. Digestive organs Female 68.7% Age M (SD)= 62.0 (11.1) years 2. Breast Female 0% Age M (SD)= 57.8 (9.6) years 3. Male genital organs Female 100% Age M (SD)= 57.3 (12.7) years	Adults	Centre based (multiple)	Inclusion: Cancer diagnosis in one partner, marriage or partnership and primary treatment (surgery and/or chemotherapy and/or radiation) of the patient with cancer completed. Exclusion: Palliative treatment (patient), cognitive deficits (patient or partner), insufficient command of the German language (patient or partner) and refusal of participation (patient or partner).
deCastro (2020)	Portugal	Cross-sectional	Period: January to December 2018 Time since diagnosis: NS	46 patient-carer dyads	Childhood cancer Leukemia 21.7%, Central nervous system tumors 19.6%, Osteosarcomas 17.4%, Lymphomas 15.2%, Abdominal tumors 15.2%, Ocular tumors 8.7% , and Soft tissue neoplasms 2.2%. Stage: NS	Female 86.9% Age M (SD)= 47.53 (8.81) years	Children & adolescents Female 48.9% Age M (SD)= 16.9 (3.60) years Living with their families 100%	Centre based	Inclusion (i) the cancer survivor should be at least 12 years old; (ii) the carer has accompanied the child during the treatment; (iii) the cancer survivor had finished the cancer treatment for at least one year; (iv) children did not have cognitive sequelae
Litzelman (2021)	United States	Retrospective cohort (linked data)	Period: 2004 to 2017 Time since diagnosis: NS	1882 patient-carer dyads	Multiple types of cancer (excluding nonmelanoma skin cancer and in situ lesions) Stage: NS	Female: 54% Average age: 61 years	Adults Average age: 62 years	Household-based	Inclusion Participants (patients) in the Medical Expenditure Panel Survey (MEPS) who reported cancer (excluding nonmelanoma skin cancer and in situ lesions) in the medical conditions file and their spouses. Exclusion Spousal status changed over the course of the MEPS, both members reported having cancer, or their data were proxy reported at any household interview.
Yan (2021)	China	Cross-sectional	Period: May 2019 to November 2019 Time since diagnosis M(SD)= 3.0 (2.7) years	104 patient-carer dyads	Breast cancer Stage: NS	Spouse 57.7% Age M (SD)= 42.0 (10.9) years	Adults Age M (SD)= 47.5 (10.9) years	Centre based	Inclusion: (i) 18 years of age and above, (ii) provide written consent to participate, (iii) cognitively able to understand the study purpose and complete questionnaires, and (4) able to comprehend Chinese language clearly. Exclusion: Breast cancer patients and their primary family carers who had suffered other significant traumatic events such as accidents or attacks within the previous year, or…
Jenewein (2008)	Switzerland	Cross-sectional	Period: January 1998 to December 2004 Time since diagnosis: NS	31 patient-carer dyads	Head and neck cancer Stage: NS	Partner 100% Female 100% Age M (SD)= 55.4 (10.8) years	Adults Female 0% Age M (SD)= 58.2 (10.1) years	Centre based	Inclusion Consent to participate
Oshiro (2022)	Japan	Cross-sectional	Period: September 2015 to June 2016 Time since diagnosis: NS	107 patients, 83 mothers, and 51 fathers	Breast cancer Stage 0 23.4%, Stage I 48.6%, Stage II 28.0%, Stage III 0%	Mother (n=83) Age M (SD)= 70.2 (5.7) years Father (n=51) Age M (SD)= 74.0 (6.0) years	Adults Female: 100% Age M(SD)= 43.2 ( 5.2) years	Centre based (multiple)	Inclusion 1. For patients: (i) diagnosed with primary breast cancer and underwent a radical surgery; (ii) aged 20–49; and (iii) able to complete the questionnaire independently. 2. For parents: (i) understanding that the patient had been diagnosed with breast cancer and undergone surgery; (ii) able to complete the questionnaire independently. Exclusion (i) patients were excluded if their caregivi…
Valdimarsdóttir (2002)	Sweden	Cross-sectional	Period: 1995 to 1996 Time since diagnosis: NS 3 years had elapsed between the death of the patient.	506 widows (carers) of 506 deceased cancer men 287 married women (control)	Prostate cancer & Urinary bladder cancer Stage: NS	1.Widows Age M (SD)= 67.6 (0.34) years 2.Married women (Control) Age M (SD)= 67.5(0.51) years	_	Popolation based (identified from the Swedish National Register of Causes of Death)	Inclusion Female partners/wives (for simplicity widows) were identified in the Swedish Population Register as having had the same address as the deceased patient at the time of death.
BürgerLazar (2020)	Slovenia	Cross-sectional	Period: NS Time since diagnosis: NS	99 parents (63 mothers and 36 fathers)	Acute lymhoblastic leukaemia (ALL) 47.5% Acute myeloid leukaemia (AML) 10.1% Brain tumours 6.1% Hodgkin’s disease 10.1% Non- Hodgkin’s lymphomas 12.1% Willm’s tumour 2.0% Rhabdomyosarcoma 5.1% Osteosarcoma 3.0% Other 4.0% Stage: NS	Adults Age M (SD)= 41.73 (7.59) years	Children 1. Children treated for cancer at the time of the study Age M (SD)= 11.38 (6.21) years 2. Children treated for cancer at the time of the treatment Age M (SD)= 8.73 (5.51) years	Centre based	Inclusion Consent to participate
DePadova (2021)	Italy	Cross-sectional	Period: 2011 to 2017. Time since diagnosis: NS Baseline: after 5–19 years (mean 6 ± 4 years) cancer treatment had ended Time since remission: 6.1 years (SD=2.5)	212 patient-carer dyads	Testicle 21.2% (45 dyads) Breast 35.8% (76 dyads) Other 42.9% (91 dyads) Stage: Metastasis 7.7%, Non-metastasis 92.3%	Spouse/partner 67.1% Female 56.1% Age M (SD)= 57.5 (14.45) years	Adults Female 58.5% Age M (SD)= 59.3 (14.8) years	Centre based (the “free of cancer” program of the Institute)	Inclusion 1. For patients: age >18 years, continuous disease-free status after treatment for a prior cancer, a minimum of 5 years’ follow-up after treatment completion and a good understanding of the Italian language. 2. For carers: nomination by the cancer survivor, age >18 years, and Italian-speaking. Exclusion: Poor literacy, cognitive deficit or psychiatric disorder.
Duprez (2017)	France	Cross-sectional	Period: January 2010 to June 2012 Time since diagnosis M (SD)= 2.96 (2.96) years	112 patient-carer dyads	Breast cancer Stage: Non-metastatic	Spouse 100% Female 0% Age M (SD)= 42.66 (7.59) years	Adults Female 100% Age M (SD)= 40.46 (6.41) years	Centre based	Inclusion (i) patients had received or were receiving chemotherapy and were aged 18-45 years at the time of their initial diagnosis. (ii) patients and spouses living as a couple for at least six months at the time of the study, not suffering from psychiatric disorders and fluently French speaking.
Koot (2004)	Netherlands	Prospective longitudinal cohort	Period: 1994 to 1999 Time since diagnosis: 8-10 weeks before the brachytherapy. Visit 1: a few days before the brachytherapy (baseline), Visit 2: 1 week after the brachytherapy, Visit 3-6: , every 3 months during the first year, Visit n: d every 6 months thereafter.	22 patient-partner dyads	Glioblastoma multiforme (GBM) Stage: Primary (according to criteria of Daumas–Duport) or Astrocytoma grade 4 (according to the World Health Organisation)	Adults, partner or close relative (husband, wife or child)	Adults Male:Female ratio= 3.2:1 Mean age: 55 years >45 years old 86%	Centre based	Inclusion (i) patients underwent a brachytherapy boost (40 Gy) after cytoreductive surgery and external-beam radiotherapy (EBRT; 60 Gy in 6 weeks). Eligibility criteria for brachytherapy were (1) supratentorial, well-demarcated GBMwith a maximal diameter of 5 cm after EBRT; (2) age >30 years (increased survival for young patients); (3) KPS at least 70; (4) nonmidline tumour (3). (ii) patients agr…
Matthews (2003)	United States	Cross-sectional	Period: NS Time since diagnosis: NS	135 patient-carer dyads	Breast 39%, Colorectal 8%, Non-Hodgkin’s lymphoma 8%, Prostate 7%, Lung 7% and other tumours. Stage: NS	Female 47% Middle-aged	Adults Female 71% Age M (SD)= 55 (11.3) years	Popolation based	Inclusion Consent to participate
Lau (2018)	China	Cross-sectional analysis (baseline data of a randomized controlled trial)	Period: March 2016 to April 2017 Time since diagnosis: NS	173 patient-carer pairs	Lung cancer Stage I 2.3%, Stage II 6.4%, Stage III 19.1%, Stage IV 62.4%, Unknown 9.8%	Spouse 66.5% Female 53.8% Age M (SD)= 53.2 (12.6) years	Adults Female 57.2% Age M (SD)= 60.3 (9.9) years	Popolation based	Inclusion Patients aged 21 years or above, had been diagnosed with lung cancer, had no marked functional disability, and could stand at least 30 minutes for simple physical exercises (which was required by the mind‐body intervention arm).
Kershaw (2008)	United States	Longitudinal analysis (data of control group of a randomized clinical trial)	Period: NS Time since diagnosis: 8 months (patients in the newly diagnosed phase) and 67 months (patients in the later phase of biochemical recurrent/ advanced phases combined) T1: baseline, T2: 4 month follow-up, T3: 8 month follow-up.	121 patient-carer dyads	Prostate cancer Stage: Newly diagnosed 67%, Advanced 20%, Biochemical recurrence 13%.	Spouse/partner 100% Female: 100% Age M (SD)= 59.0 (9.6) years	Adults Female 0% Age M (SD)= 62.6 (9.3) years	Centre based (multiple)	Inclusion 1. For patients: (i) they were in one of three phases of prostate cancer (i.e., newly diagnosed, biochemical recurrence, or advanced). In each phase, patients had a 2-month window of eligibility: (a) after completion of primary treatment (newly diagnosed), (b) after two consecutive rises in PSA post–primary treatment (>0.1), or (c) after diagnosis of metastatic disease or disease progre…
Shaffer (2017)	United States	Cross-sectional analysis (baseline data of a randomized controlled trial)	Period: May 2, 2011 to July 20, 2015 Time since diagnosis: within 8 weeks	275 patient-carer dyads	Lung 54.2%, Non-colorectal gastrointestinal cancer 45.8% Stage: incurable	Female 69.1% Age M (SD)= 57.37 (13.61) years	Adults Female 44.4% Age M (SD)= 65.43 (10.75) years	Centre based	Inclusion 1. For patients: (i) they were within 8 weeks of being informed of a diagnosis of incurable lung (non-small cell, small cell, or mesothelioma) or non-colorectal GI (pancreatic, hepatobiliary, esophageal, gastric) cancer at the participating institution. (ii) other criteria: (1) have received no prior treatment for metastatic disease; (2) have an Eastern Cooperative Oncology Group (ECOG)…
Kurtz (2004)	United States	Longitudinal cohort	Period: NS Time since diagnosis: NS Wave 1: 4-6 weeks following surgery or 2-4 weeks following initial radiation or chemotherapy treatment, Wave 2: 2–3 months, Wave 3: 5–7 months, and Wave 4: after one year.	Wave 1: 491 patient-carer dyads, Wave 2: 409 Wave 3: 385 Wave 4: 351 .	Breast, colon, lung or prostate cancer. Stage: Early (0, I, II) 71.5%, Late (III, IV) 28.5%	Spouse 77℅ Female 76.2% Aged 65 years and above 64%	Adults Female 40.3% <65 years: 36% 65+ years: 64%	Centre based	Inclusion Consent to participate
Phipps (2004)	United States	Prospective longitudinal cohort	Period: NS Time since diagnosis: NS 13 observations from week-1 (a week before hospitalisation) through week +24	151 patient-carer dyads	Acute lymphoblastic leukemia (ALL) 15.2% Acute myelogenous leukemia (AML) 26.5% Other leukemia 19.9% Neuroblastoma 10.6% Other solid tumor 10.6% Non-malignancy 17.2% Stage: NS	Mother 92.1%, Father 6.0%, Other 2.0%	Children Female 45.7% Mean age 8.9 years	Centre based	Inclusion (i) patients were scheduled to undergo bone marrow or stem cell transplant (BMT) during a 42 month period. (ii) carers were English speaking and self-identified as being a primary carer who would be available throughout the hospitalization period.
Posluszny (2019)	United States	Cross-sectional	Period: NS Time since diagnosis: NS	110 carers and 111 patients	Hematological malignancy Stage: curable	Spouse 61%, other 39% Female 71% Age M (SD) = 53.2 (18-86) years	Adults Female 44% Age M (SD) = 53.7 (22-71) years	Centre based	Inclusion (i) Patients were scheduled for their first allogeneic hematopoietic cell transplant (HCT), were English-speaking, and had no medical record of serious mental illness (e.g., psychosis). (ii) Carers were also English speaking.
Tao (2024)	China	Cross-sectional	Period: December 2021 to October 2022 Time since diagnosis: NS	392 patient- carer dyads	Breast cancer Stage: without metastasis (Stage I 18.4%, Stage II 52.3%, Stage III 29.3%)	Spouse 100% Female 0% Age: 18-29 years 6.4%; 30-49 years 46.4%; 50-59 years 36.7%; >=60 years 10.5%	Adults Female 100% Age: 18-29 years 10.7%; 30-49 years 42.6%; 50-59 years 39.3%; >=60 years 7.4%	Centre based (multiple)	Inclusion 1. For patients: (i) were diagnosed with breast cancer through pathological diagnosis; (ii) were female; (iii) were aged ≥18 years; (iv) had stage I–III primary breast cancer without metastasis; (v) had completed systematic treatment such as surgery, radiotherapy and chemotherapy within the previous year; (vi) had a Karnofsky functional status score >80 points; and (vi) were clearly con…
Wal (2017)	Netherlands	Cross‐sectional	Period: June to August 2013 Median time since diagnosis: 7.5 years (range 0.9-20.0)	168 patient-carer dyads	Prostate cancer Stage: curable	Partner 100% Female 100% Median age: 67.4 years (range 40‐86)	Adults Female 0% Median age: 70.1 years (range 54‐89)	Popolation based	Inclusion (i) partner was identified as being in committed relationship with a disease‐free PCa survivor. (ii) survivors who were curatively treated between 1992 and 2012.
Hodges (2009)	United Kingdom	Prospective cohort	Period: August 2003 to October 2005 Time since diagnosis: 3 months T1: 3-month post-diagnosis T2: 6-month post-diagnosis	101 patient-carer pairs	Newly diagnosed HNC: Oral cavity 50%, Larynx 25.6%, Pharynx 10.3%, Glands 3.8%, Nasal cavity/sinuses 1.3%, Other 9% t-Stage I-II 60%, t-Stage III-IV 35.6%, t-Stage V 4.4%.	Female 72.3% Mean age: 56.26 years	Adults Male 71.3% Mean age: 58.6 years	Centre based	Inclusion Patients were aged 18–80 years, living within one of the study areas, self-defined as White British or White other (using UK census classification) and a diagnosis of a histologically confirmed primary tumour for the International Classification of Diseases version 10 codes C0–C10, C12–C13 and C32. Exclusion All secondary tumours, not having English as a first language, and where consul…
Li (2016)	China	Cross-sectional	Period: November 2013 to July 2014 Time since diagnosis: NS	131 patient-carer dyads	Digestive system cancer55.0%; Lung cancer 26.7%; Urogenital system cancer 14.5%; Others 3.8% Stage: advanced (Stage III 42.7%, Stage IV 57.3%)	Female 62.6% Age M (SD)= 56.0 (11.3) years	Adults Female 37.4% Age M (SD)= 56.6 (12.1) years	Centred based	Inclusion: (i) Chinese adult married couples (age >18 years old); (ii) a medical diagnosis of any type of advanced cancer in one partner; (iii) the spouse is the primary carer, who provides informal care to the cancer patient; (iv) both partners agreed to take part in the study. Exclusion: (i) cancer patients who had other major health problems, such as dementia; (ii) spousal carers who were unab…
AlGhriwati (2021)	United States	Cross-sectional	Period: NS Time since diagnosis: NS	154 carers of children aged 0-18 years with 54 youth-carer dyads	1. Children aged 0-18 years Liquid tumor 42%, Solid tumor 41%, Brain tumor 17% Stage: NS 2. Youth aged 7-18 years Liquid tumor 48%, Solid tumor 37%, Brain tumor 17% Stage: NS	1. Children aged 0-18 years Female 85% 2. Youth aged 7-18 years Female 86%	1. Children aged 0-18 years Female 46% Age M (SD)= 9.15 (4.71) years 2. Youth aged 7-18 years Female 86% Age M (SD)= 12.55 (2.70) years	?	Inclusion Youth (ages 7-18 years) with their first childhood cancer within 6 months of completing surgery and/or treatment. Exclusion They were unable to read English, or the patient was not expected to live at least 2 months or was unable to complete measures given significant neurocognitive deficits.
Jacobs (2017)	United States	Cross-sectional analysis (baseline assessment of a randomized controlled trial)	Period: May 2011 to July 2015 Time since diagnosis: within 8 weeks	350 patients and 275 carers	Lung (non-small cell, small cell, or mesothelioma) 54.6%; Gastrointestinal (hepatobiliary, esophageal, gastric) cancer 45.4%. Stage: advanced (incurable)	Spouse/partner 66.2% Female 69.1% Age M (SD)= 57.37 (13.61) years	Adults Female 46.0% Age M (SD)= 64.86 (10.86) years	Centre based	Inclusion 1. For patients (i) they had previously been diagnosed with early-stage cancer that progressed to incurable cancer within 8 weeks prior, or if they had been initially diagnosed with incurable cancer 8 weeks prior. (ii) have an Eastern Cooperative Oncology Group status ≤ 2; (iii) be able to read and respond to questions in English or to complete patient-reported measures with minimal ass…
Hodgson (2021)	United States	Cross-sectional	Period:NS Time since diagnosis: NS	19 patient-carer dyads	Lymphoma 15.8%, Leukemia 15.8%, Breast 36.8%, Testicular 5.3%, Colorectal 5.3%, Other 21.1% Stage: NS	Spouse 52.6% Female 52.6% Age M (SD)= 40.68 (11.82) years	Adolescents and young adults (AYA) Female 73.7% Age M (SD)= 31.32 (5.35) years	Popolation based	Inclusion For patients (i) between the ages of 18 and 41, (ii) diagnosed with any cancer for the frst time within the past two years, and (iii) receiving treatment or had completed treatment in the past year. For carers (i) at least 18 years old, (ii) self-reported being a primary support person for an AYA patient during the patient’s treatment for cancer within the previous two years, and (iii) …
Wang (2021)	China	Cross-sectional	Period: April 2017 to January 2018 Time since diagnosis: NS	207 patient-carer dyads	Acute lymphocytic leukemia (ALL) 33.8%, Acute myeloid leukemia (AML) 63.9% Stage: NS	Female 53.1% Age: 18–34 years 48.3%, 35–59 years 43.5%, >=60 years 8.2%	Adults Female 46.4% Age: 18–34 years 39.6%, 35–59 years 55.1%, >=60 years 2.4%	Centre based (multiple)	Inclusion 1. For patients: (i) age≥18 years old (according to the standard of the department of adult hematology in Fujian, China), (ii) a defnitive acute leukemia (AL) diagnosis, (iii) able to communicate fuently in Mandarin Chinese, and (iv) patient awareness of their cancer diagnosis and consciously willing to participate in this study. 2. For carer: (i) age ≥ 18 years old, (ii) able to commun…
Turner (2013)	United Kingdom	Cross-sectional	Period: NS Time since diagnosis: 5–16 years	659 patient questionnaires 257 carer questionnaires	1. Patient questionnaires: Breast 39.2%, Colorectal 31.1% Prostate 29.7% Stage NS: 2. Carer questionnaires: Breast 41.2%, Colorectal 31.5%, Prostate 27.2% Stage: NS	Partner/spouse 82.5% Female 54.1% Age M (SD)= 65.5 (12.1) years	Adults Female 54.2% Age M (SD)= 71.6 (9.9) years	Popolation based (two cancer registries covering the Thames Valley and Yorkshire/ North East England regions)	Inclusion (i) adults with a diagnosis of breast, colorectal or prostate cancer 5–7, 9–11 or 14–16 years prior to September 2009. Exclusion (i) recent deaths, (ii) patients who had moved out of the area or had metastatic disease, (iii) GPs considered unfit to take part, for example because of current serious ill health or recent bereavement.
Powe (2013)	United States	Cross-sectional	Period: Summer 2006 (cohort 1) and spring 2007 (cohort 2) Mean time since diagnosis 2.7 years	68 patient-carer dyads	Any types of cancer Breast 35%, Prostate 1%, Colorectal 14%, Cervical 6%, Other 44% Stage I 5%, Stage II 14%, Stage III 15%, Stage IV 15%, Unknown 51%	Female 87%	Adults Female 77%	Centre based	Inclusion criteria for patients: (i) were 18 years or older, spoke English, (ii) were not in physical or emotional distress, and (iii) were oriented to place and time.
Bishop (2007)	United States	Case-control	Mean year since hematopoietic stem-cell transplantation 6.7 years	177 patient-carer dyads	Cancer survivors after hematopoietic stem-cell transplantation (HCT): Acute myelogenous leukemia/acute lymphocytic leukemia 39% Chronic myelogenous leukemia 22% Breast cancer 18% Hodgkin’s/non-Hodgkin’s lymphoma 21% Stage: NS	Partners 100% Female 51% Age M (SD)= 50 (10)	Adults Female 50% Age M (SD)= 50 (10)	Centred based	Inclusion: Partners, identified through survivor interviews, needed to have been in a continuous relationship with the survivor since transplantation.
Northouse (2002)	United States	Cross-sectional analysis (baseline data of a prospective study)	Mean time between initial diagnosis and first recurrence was 3.8 years; between first and second recurrence, 2.1 years; and between second and third recurrence, 1.1 years.	189 patient-carer dyads	Recurrent breast cancer First recurrence 55% Stage III 11.5%, stage IV 83%	Husband 59% Age M (SD)= 52 (13.4) years	Adults Female 100% Age M (SD)= 54 (11.2) years	Centred based	Inclusion criteria for patients: (i) women had a confirmed diagnosis of recurrent breast cancer within the previous month, defined as the reappearance of breast cancer after any period of being apparently free of cancer. (ii) there was evidence (eg, by laboratory test, radiologic test, and so on) that their advanced breast cancer had progressed within the previous month, necessitating a change in…
Ey (1999)	United States	Cross-sectional	Period: 3 years Time since initial diagnosis M (SD)= 8.59 (5.51) weeks.	58 patient-carer dyads	Any types of cancer Breast 36%, Gynecologic 19%, Lymphoma 12%, Brain tumor 12%, Testicular 7%, and Other 14% Stage I 31%, Stage II 34%, Stage III 14%, Sage IV 16%, Unknown 5%	Spouse 100% Female 26% Age M (SD)= 39 (8.70) years in females; 44 (8.79) years in males.	Adults Female 74% Age M (SD)= 42 (7.27) years in females; 40 (7.85) years in males.	Centre based	Inclusion: Consent to participate.
Kershaw (2015)	United States	Longitudinal cohort	Period: NS T1: Baseline, T2: 3 months, T3: 6 months	T1: 484patient-carer dyads T2: 345 dyads T3: 303 dyads	Breast cancer 37%, Lung 24%, Colorectal 23% or Prostate 16% Stage: Advanced (Stage III or IV)	Spouse/partner 74% Female 57% Age M (SD)= 56.7 (12.6) years	Adults Female 62% Age M (SD)= 60.5 (10.9) years	Centre based	Inclusion: (i) patients had either a new diagnosis of advanced lung, colorectal, breast, or prostate cancer (i.e., stage III or IV) during the previous six months or progression of their advanced disease during this timeframe. (ii) patients also had to have a life expectancy ≥ six months (as indicated by their oncologist), be 21 years of age or older, live within 75 miles of one the four particip…
Yuen (2023)	Australia	Cross‐sectional	Period: NS Time since diagnosis M (SD)= 1.16 (0.83) years	125 patient-carer dyads	Gastrointestinal 32.8%, Breast 46.4%, Lung 13.6%, or genitourinary cancer 7.2% Stage: NS	Spouse 69.6% Female 50.4% Age M (SD)= 54.53 (14.42) years	Adults Female 73.6% Age M (SD)= 58.61 (11.45) years	Popolation based (social media, and two health services in Melbourne Australia)	Inclusion: Carers were aged 18 years or older, and provided informal support to cancer patients.
Roberson (2023)	United States	Longitudinal cohort	Period: 2019 to 2020 Time before diagnosis: NS BL: baseline (before treatment), 6w: 6-weeks after the start of treatment, 6m: 6-months after the start of treatment, 12m: 12-months after the start of treatment.	54 patient-carer dyads	Estrogen-receptor positive (ER+) breast cancer Stage 0 15%, stage I 2%, stage II 46%, Stage III 7%.	Spouse 68%	Adults Female 96% Age M (SD)= 63.0 (17.0) years	Centre based	Inclusion: Consent to participate.
Muldbücker (2021)	Germany	Cross-sectional	Period: October 2015 to April 2016 Time since diagnosis M (SD)= 32 (38.5) months	188 couples	Prostate (PC) 27.7%, Laryngeal (LC) 11.1%, or Breast cancer (BC) 61.2% Stage: NS	1. PC Female partner 100℅ Age M (SD)= 67.3 (9.8) years 2. LC Female partner 100℅ Age M (SD)= 64.3 (9.0) years 3. BC Partner 100% Female 0% Age M (SD)= 52.9 (11.0) years	Adults 1. PC Female 0℅ Age M (SD)= 72.4 (7.6) years 2. LC Female 0℅ Age M (SD)= 65.9 (9.6) years 3. BC Female 100% Age M (SD)= 52.3 (10.6) years	Centre based	Inclusion: (i) a diagnosis of PC, LC or BC, (ii) both partners over 18 years, (iii) living together with the romantic partner for at least one year, (iv) consent of both to participate, and (v) sufficient knowledge of the German language.
Falzarano (2021)	United States	Prospective longitudinal cohort	Period: NS Baseline: at study entry, 1st follow-up: within 4-months post-baseline.	98 patient-carer dyads	Any types of cancer Stage: advanced	Spouse 62.2% Female 67% Aged 65 years or older 35.7%	Adults Female 54.1% Aged 65 years or older 42.9%	Centre based	Inclusion: 1. Patients (i) had been diagnosed with a locally advanced or metastatic gastrointestinal, lung, or gynecological cancer, and (ii) had experienced disease progression on at least first-line chemotherapy or, for some specific (e.g., colorectal, ovarian) cancers, (iii) had experienced disease progression on at least two lines of chemotherapy, (iv) in general, had incurable cancers and li…
Yang (2019)	United States	Longitudinal cohort analysis (data from an intervention study)	Period: NS T1: one week after discharge, T2: two weeks after discharge, and T3: four weeks after discharge.	96 patient-carer dyads	Any types of cancer Stage: NS	Spouse 71.9% Female 82.3% Age M (SD)= 59.3 (12.8) years	Adults Female 27.1% Age M (SD)= 65.3 (7.6) years	Centre based	Inclusion: Patients were being aged 50 years or older and having been admitted to a hospital for chemotherapy administration for hematologic malignancies or for treatment of complications within seven days of receiving chemotherapy. Carers were adults who lived in the same household and provided hands-on care to the patients after hospital discharge, and had absence of neurocognitive illness, suc…
Litzelman (2016)	United States	Longitudinal cohort (national prevalence survey)	Period: 2004 to 2012 T1: baseline, T2: 11 months apart on average	910 patient-carer dyads (483 husband patient (HC) - carer dyads, 427 wife patient (WC) - cancer dyads)	HC Blood 9.73%, Breast 0%, Colorectal 5.59%, Prostate 39.75%, Multiple 11.59%, Other/Unknown 33.33%. WC Blood 6.56%, Breast 40.05%, Colorectal 4.92%, Prostate 39.75%, Multiple 9.37%, Other/Unknown 39.11%. Stage: NS	Spouse 100% Wife of HC patient: Age M (SD)= 63.0 (12.1) years Husband of WC patient: Age M (SD)= 57.5 (13.4) years	Adults HC patient: Age M (SD)= 66.3 (12.0) years WC patient: Age M (SD)= 55.6 (13.2) years	Popolation based	Inclusion (i) They were married at the beginning of the panel. (ii) Spouse had data in the questionnaire. (iii) Adults with any type of cancer or malignancy were categorized as survivors, except those with only nonmelanoma skin cancer. Exclusion: (i) Dyads missing data on one or more covariates were excluded. (ii) Dyads in which both spouses had cancer-related problems were excluded.
Bybee (2022)	United States	Cross-sectional	Period: November 2020 to June 2021 Time since diagnosis >12 months: 76.7%	60 patient-carer dyads (30 sexual and gender minority (SGM) dyads, 30 non-SGM dyads)	Bladder 1.7%, Breast 15%, Gastrointestinal 11.7%, Head and neck 3.3%, Hematological 5%, Lung 6.7%, Neurological 1.7%, Prostate 6.7%, Sarcoma 5%, Skin 13.3%, Other 36.7%. Stage I 8.3%, Stage II 6.7%, Stage III 21.7%, Stage IV 36.7%.	Partner 100%	_	Popolation based	Inclusion (i) At least one member of a dyad self-reported being diagnosed with cancer by a medical professional. (ii) Partners were defined as significant others who provided patients with some level of support. (iii) SGM couples included at least one person who identified as LGBTQ+.
Wang (2022)	China	Cross-sectional	Period: NS Time since diagnosis: NS	230 patient-carer dyads	Breast cancer Stage: 0-III	Spouses 74%	Adults Age M (SD)= 47.76 (9.03) years	Centre based	Inclusion Participants needed to be fuent in Mandarin and able to provide informed consent for voluntary participation in the study.
Vanderwerker (2005)	United States	Cross-sectional analysis (baseline data of a longitudinal cohort study)	Period: September 18, 2002 to April 8, 2004 Time since diagnosis: NS	200 carers	Any types of cancer Stage: advanced	Spouse/partner 68% Female 73.5% Age M (SD)= 52.4 (13.7) years	_	Centre based	Inclusion: patients identified carers as providing the majority of their unpaid, informal care. Exclusion: Carers were not required to live in the same household as the patient or provide care for a specified number of hours per week. Excluded were carerpatient dyads in which either individual was not proficient in English or Spanish, met criteria for dementia or delirium (by Neurobehavioral Cogn…
Lichtenthal (2011)	United States	Cross-sectional analysis (data of a longitudinal cohort study)	Period: NS Time since diagnosis: NS Baseline: a median of 3.1 months before the patient’s death. Follow-up: a median of 6.6 months after the patient had died.	86 bereaved carers	Any types of cancer Stage: advanced	Spouse/partner 46% Female 84% Age?	_	Centre based (multiple)	Inclusion (for patients): (i) had a diagnosis of advanced cancer, (ii) had adequate stamina to complete an interview, (iii) were age 20 years or older, and (iv) could identify an unpaid, informal carer of at least 20 years of age who provided most of the patient’s unpaid, informal care, regardless of living arrangement or number of hours per week care in which was provided.
Bueno-Robles (2016)	Colombia	Cross-sectional	Period: 2010 to 2011 (16 months) Time since diagnosis: NS	103 patient-carer dyads	Breast cancer Stage: NS	Age M (SD)= 51 (11.3) years	Adults Female 100% Age M (SD)= 48 (8.5) years	Popolation based (multiple foundations for support to women with breast cancer)	Inclusion: (i) having just finished treatment for breast cancer (surgery/ chemotherapy/radiotherapy) — up to a maximum of five years, with healing prognosis or relapse; (ii) being between 25 and 64 years of age; (iii) not having psychiatric alterations confirmed through medical diagnosis prior to the breast cancer; (iv) acceptance of their spouses to participate. Exclusion: (i) being sex workers.
Bond (2014)	United States	Cross-sectional (secondary analysis of a pilot mixed-methods study)	Period: NS Time since diagnosis: NS	23 patient-carer dyads	HNC: Oropharynx 56.5%, Nasopharynx 17.4%, Paranasal sinus 8.7%, Unknown primary 8.7%, Larynx 4.3%, Salivary gland 4.3% Stage III 21.7%, Stage IV 78.3%	Spouse/Partner 87.0% Female 95.7% Age (range)= 55.1 (31–83) years	Adults Female 87.0% Age (range)= 54.6 (35–68) years	Centre based	Inclusion: (i) carers were ≥ 21 years of age and spoke English. (ii) patients and carers provided written informed consent. Exclusion: (i) carers of patients who were known to be deceased.
CarmackTaylor (2008)	United States	Cross-sectional analysis (baseline assessment of a longitudinal cohort study)	Period: NS Average time since diagnosis M (SD)= 2.3 (1.7) months.	169 patients 167 carers	Lung cancer Stage I 16.3%, Stage II 14.5%, Stage III 32.5%, Stage IV 36.7%.	Spouse 100% Female 67.1% Age M (SD)= 60.4 (11.1) years	Adults Female 37.3% Age M (SD)= 62.9 (10.1) years	Centre based	Inclusion For patient: (i) had an Eastern Cooperative Oncology Group (ECOG) Performance Status Score of 2 or less; (baseline assessment: exluded patients having an ECOG score of 3 or 4 because they would be less likely to have a 6-month survival time for participation and may have limited abilities to complete the questionnaires). (ii) were within 1 month of treatment initiation; (iii) could read…
Lee (2018)	Taiwan	Longitudinal cohort	Period: January 2011 to March 2014 Time since diagnosis: NS T0: baseline, prior to initiating treatment T1: 1 months post‐ treatment T2: 3 months post‐ treatment T3: 6 months post‐ treatment	150 patient-carer dyads	Non-small cell lung cancer Stage: advanced (IIIb 15.3% ‐ IV 84.7%)	Spouse 50% Female 70% Age M (SD)= 48.0 (13.8) years	Adults Female 34.7% Age M (SD)= 60.0 (11.4) years	Centre based	Inclusion (i) were over 18 years old, (ii) agreed to participate.
Cotrim (2008)	Portugal	Cross-sectional	Period: NS Time since diagnosis: NS	153 patients(46 stoma, 107 non-stoma) 96 carers	Colon cancer 67.3%, Rectal cancer 32.7% Stage: NS	Spouse 74.7% Female 78.7% Age M (SD)= 56 (13.96) years	Adults Female 32.7% Age M (SD)= 64.64 (10.74) years	Centre based (multiple)	Inclusion (i) patients with colorectal cancer, (ii) having undergone surgery only once, (iii) older than 18 years, (iv) of both gender and (v) willing to sign the consent form. Exclusion: Presence of respiratory, cardiac or hepatic dysfunctions, being younger than 18 years old and not having undergone surgery for their colorectal cancer.
Abdullah (2020)	Malaysia	Cross-sectional	Period: July 2017 to February 2018 Time since diagnosis M (SD)= 20.27 (26.19) months	323 patient-carer dyads	Gastrointestinal cancer: Upper GI 20.1%, Lower GI 71.5%, Hepatobiliary, pancreas 8.4% Stage I 4.9%, Stage II 12.7%, Stage III 28.8%, Stage IV 53.6%.	Spouse 46.4% Female 68.1% Age M (SD)= 44.50 (13.29) years	Adults Female 35.3% Age M (SD)= 59.59 (11.98) years	Centre based (multiple)	Inclusion: For patients: Malaysian citizen or permanent resident, 18 years old and older, not in distress (, and without psychiatric disorders. For carers: 18 years old or older, free from any cancer or psychiatric disorder, and willing to participate. Exlcusion: For patients: being distressed (The physicians defined distressed patients as being visibly upset or in pain).
Manivannan (2023)	India	Cross-sectional	Period: NS Time since diagnosis: NS	220 patient-carer dyads	Breast 7.2%, HNC 9.5%, Gastrointestinal tumours 40.4%, Genitourinary tumours 19.5%, Melanomas 4.5%, Sarcomas 8.6%, Miscellaneous 7.3%. Stage: Upfront metastatic 48.6%, Locally advanced 30%, Local recurrence 8.6%, Distal recurrence 12.7%	Spouse 51.3% Female 54.1% Age M (SD)= 45.5 (14) years	Adults Female 50.9% Age M (SD)= 53.8 (14.3) years	Centre based	Inclusion Agreed to participate, Exclusion (i) patients with advanced cancer, (ii) patients <18 years old, on any form of oncologic treatment, and unable to complete questionnaires.
Beatie (2017)	Canada	Cross-sectional	Period: March 2011 to September 2012 Time since diagnosis: NS	72 patient-carer dyads	Acute leukemia 15.3%, Chronic leukemia 2.8%, Hodgkin lymphoma 4.2%, Non‐Hodgkin lymphoma 26.3%, Myeloma 45.8%, Other 5.6% Stage: NS	Spouse 100% Female 66.7% Age M (SD)= 51.94 (11.03) years	Adults Female 33.3% 66.7% Age M (SD)= 53.68 (11.07) years	Centre based	Inclusion (i) receiving an autologous or allogeneic hematopoietic stem cell transplantation for a hematological malignancy; (ii) identification of a spousal carer/common law partner whom the patient identified as his or her primary carer who was also willing to participate; (iii) both HSCT patients and carers were aged ≥18 years; and (4) both members of the dyad were able to speak and comprehend …
Segrin (2013)	United States	Longitudinal analysis	Period: NS Time since diagnosis M (SD)= 27.74 (22.13) weeks T1: baseline assessment T2: at the end of the 8-week intervention period, T3: 8 weeks after the T2	80 patient-carer dyads	Breast cancer Stage I 20%, Stage II 33%, Stage III 42%, and Stage IV 4%.	Spouse/significant other 44% Female 54% Age M (SD)= 42.74 (12.67) years	Adults Female 100% Age M (SD)= 47.34 (10.52) years	Popolation based	Inclusion (i) diagnosis of breast cancer, Stages I–III (3 individuals progressed to Stage IV between recruitment and baseline assessment but were retained), (ii) currently receiving adjuvant treatment for breast cancer, (iii) ability to speak either English or Spanish and talk on the telephone, (iv) no self-reported physical or cognitive disabilities that would prevent participation in the either…
Dotto (2022)	Italy	Case-control	Period: November 2020 to May 2021 Time since diagnosis: at least 2 months	33 cancer children & mothers Control: 36 healthy children & mothers	Pediatric cancer Stage: NS	Mother 100% Age M (SD)= 41.76 (6.205) years	Children Female 51.5% Age M (SD)= 10.78 (3.15) years	Centre based (multiple)	Inclusion Age between 7 and 15 years and at least 2 months from the diagnosis of pediatric cancer. Exclusion Comorbidity with psychiatric or other chronic diseases and poor comprehension of Italian.
Prussien (2018)	United States	Longitudinal cohort	Period: NS Time since diagnosis: NS T1: 2 months after diagnosis/ recurrence T2: 4 months after T1 T3: 1 year after T1	78 children-mother dyads	Pediatric cancer Stage: NS	Mother 100% Age M (SD)= 38.68 (7.52) years	Children Female 45% Age M (SD)= 10.35 (3.67) years (range: 5-7)	Centre based (multiple)	Inclusion (i) between 5 and 17 years old, (ii) with a new cancer diagnosis or recent recurrence, (iii) receiving treatment through the oncology division, (iv) with no developmental disability (i.e., intellectual disability).
Baider (1999)	Israel	Cross-sectional	Period: NS Time since diagnisis: M (SD)= 28.8 (25.9) years	287 patient-carer dyads	Breast 29.5%, Melanoma 31.7%, Gastric-colon 15.0%, Lymphomas 3.5%, Uterus 6.6%, Prostate 0.3%, Others 10.8% Stage: NS	Spouse 100% Female 41.1% Age M (SD)= 58.2 (11.7) years - Wife Age M (SD)= 61.3 (11.5) years -Husband	Adults Female 58.9% Age M (SD)= 58.3 (11.1) years - Female Age M (SD)= 62.1 (12.6) years - Male	Centre based	Inclusion Consent to participate.
Baider (1998)	Israel	Prospective cohort	Period: NS Time since diagnosis: within 1 months T1: within the first month after initial cancer diagnosis; T2: 3 months after T1; T3: 6 months from T2; T4: 9 months following the end of T3. In the present report, only T1 and T4 will be presented.	133 patient-carer dyads	Colon, Stomach, Melanoma, Non-Hodgkin’s lymphoma. Stage: NS	Spouse 100% Female 56.4% Age M (SD)= 53.6 (12.8) years - Wife Age M (SD)= 51.6 (14.9) years -Husband	Adults Female 43.6% Age M (SD)= 49.2 (14.4) years - Female Age M (SD)= 56.9 (13.2) years - Male	Centre based	Inclusion (i) couples with one partner having been diagnosed with cancer and the other partner agreeing to participate, and a survival time of at least 1.5 years; (ii) patients had to be residents of Jerusalem, Hebrew or English speakers, with no history of psychiatric disorders, and agreeing to sign an informed consent to participate.
Lissandrello (2006)	Italy	Cross-sectional	Period: NS Time since diagnosis: 0-12 months 40%, 12-24 months 25%, 24-36 months 12.5%, >36 months 22.5%	40 patient-carer dyads	Colon 25%, Pulmonary 25%, Breast 20%, Lymphoma 10%, Others 20% Stage: NS	Son & Daughter 100% Female 60% Age Median (range)= 37 (26-50) years	Adults Female 70% Age Median (range)= 70 (51-80) years	Centre based	Inclusion (i) patients who were always or very often taken to hospital by the same sons or daughter. (ii) same offsprings took carer of the patients at home.
Cassileth (1985)	United States	Cross-sectional	Period: during the last year (1984) Time since diagnosis M (range)= 30 (1-192) months	201 patient-carer dyads	Lung 8%, Breast 29%, Gynecologic 15%, Hematologic 17%, Brain-CNS 4%, GI 9%, Melanoma 10%, Other 8% Stage: NS	Spouse or close relative Female 54% Age Median (range)= 52 (18-79) years	Adults Female 69% Age Median (range) = 57 (25-88) years	Centre based	Inclusion Consent to participate.
Hoskins (1995)	United States	Longitudinal cohort	7 to 10 days, 1, 2, 3, and 6 months, and 1 year postsurgery.	113 patient-carer dyads	Breast cancer Stage: NS	Spouse/Partner 100% Female 0% Age M (SD)= 54.2 (10.3) years	Adults Female 100% Age M (SD)= 51.0 (9.9) years	Centre based	Inclusion (i) Patient had a spouse or male partner who lived with the patient and agreed to participate. (ii) Patient had no previous history of cancer. (iii) Neither the patient nor the partner had a history of psychiatric hospitahzation or drug abuse. (iv) Both patient and partner could read English.
Hasson-Ohayon (2010)	Israel	Cross-sectional	Period: NS Time since diagnosis: 1–2 yrs 26%, 3–4 yrs 23%, >=5 yrs 51%.	150 patient-carer dyads	Breast cancer Stage: Advanced (Stage III 69%, Stage IV 31%)	Spouse 100% Female 0% Age M (SD) = 56.21 (11.00) years	Adults Female 100% Age M (SD) = 53.15 (10.28) years	NS	Inclusion (i) Israeli citizens for at least 10 years, (ii) patients with stages III and IV breast cancer, and (iii) able to complete self-reports in Hebrew. Exclusion: suffering from another physical or mental illness (according to their medical files).
Kim (2007)	United States	Cross-sectional	Period: NS Time since diagnosis: NS	429 patient-carer dyads	Any cancer types Stage: NS	Spouse 100% Female 56% Age M (range) = 59.03 (30-89) years	Adults	Population based (state cancer registries)	Inclusion (i) 18 years and older, (ii) able to speak/readEnglish or Spanish, and (iii) residing in the United States.
Regan (2014)	Australia	Cross-sectional	Period: February 2012 - August 2013 Time since diagnosis: > 4 months	170 patient-carer dyads	Prostate cancer Stage: localised	Spouse/partner 100% Female 100% Age M (SD) = 59.6 (7.6) years	Adults Female 0% Age M (SD) = 63.7 (6.9) years	Centre based	Inclusion (i) being diagnosed with primary, localized prostate cancer within the previous 4 months, (ii) receiving or planning to receive treatment, (iii) patient’s or wife’s score of 4 or higher on the Distress Thermometer, (iv) a spouse who is willing to participate; and (v) patient and spouse being sufficiently fluent in English and cognitively able to use study materials and complete surveys.
Caillot-Ranjeva (2021)	France	Cross-sectional analysis (baseline data of a cohort study)	Period: 1999-2001 (initial assessment). Time since diagnosis: within 2 years	282 patient-carer dyads	Any cancer types Stage: NS	Spouse 100% Female 56% Age M (SD) = 75.0 (4.9) years	Adults Female 44% Age M (SD) = 74.8 (4.8) years	Centre based	Inclusion Couples living together, legally married or partners, and one of the spouses diagnosed with cancer within two years prior to the cohort follow-up. Exclusion One of the spouses diagnosed with dementia during the same follow-up the cancer diagnosis was reported and couples diagnosed with cancer at the same follow-up.
Langenberg (2019)	Netherlands	Propective cohort	Period: 2011-2013 Time since diagnosis: NS T0 prior to start hemoradiotherapy, T1 1 week after ending chemoradiotherapy, T2 3 months after the end of chemoradiotherapy.	56 patient-carer dyads (T0) 49 patient-carer dyads (T1) 45 patient-carer dyads (T2)	Head and neck cancer Stage: locallly advanced	Partner 70%, parent 9%, child 13%, friend 5%, other 4%. Female 75% Age Median (IQR) = 58 (44–64) years	Adults Female 34% Age Median (IQR) = 58 (53–63) years	Centre based	Inclusion (i) Patients were older than 18 years with locally advanced head and neck cancer and were scheduled for treatment with chemoradiotherapy with curative intent (stages III, IVa, IVb). (ii) Patients and carers had to be able to give informed consent and read and write in Dutch.
Douglas (2016)	United States	Longitudinal cohort	Period: NS T0 within 3 weeks of diagnosis, T1 3 months after T0, T2 9 months after T0.	299 patient-carer dyads	Gastrointestinal/colorectal 44%, gynecologic 22%, lung 34% Stage III 41%, stage IV 59%	Spouse 67%, child 22%, other 11% Female 66.9% Age M (SD) = 56.90 (12.90) years	Adults Female 57.20% Age M (SD) = 63.50 (11.10) years	Centre based	Inclusion (i) patients aged >18 years, with Eastern Cooperative Oncology Group performance status <3, capacity to provide informed consent, and intention to receive treatment at the Cancer Center; (ii) primary carers responsible for providing physical and/or psychological support as identified by the patient.
Wang (2023)	China	Cross-sectional	Period: January 2022- June 2022 Time since diagnosis: M (SD) = 10.44 (15.58) months	308 patient-carer dyads	Lung Stage I-II 46.8%, Stage III-IV 53.2%	Spouse 72%, child 28% Female 67.2% Age M (SD) = 56.89 (12.81) years	Adults Female 36.7% Age M (SD) = 64.54 (9.60) years	Centre based	Inclusion (i) patients who met the clinical diagnosis of lung cancer, (ii) primary family carers identified by the patients, (iii) patients and carers aged ≥ 18 years old, and (iv) patients and carers who could understand Chinese. Exclusion (i) patients and carers with mental illness who were unable to complete the questionnaire verbally or in writing, and (ii) patients and carers with any other …
Cormio (2014)	Italy	Cross-sectional	Period: NS Time since diagnosis: <1 60.7%, >1 16.1%, >2 5.4%, >3 1.8%, >4 5.4%, >5 10.7%	60 patient-carer dyads	Breast 29.6%, gastrointestinal 29.6%, lung 11.1%, genita 7.4%, other 22.2% Stage: local 36.4%, locoregional 18.2%, metastatic 45.5%.	Spouse 50.8%, child 27.1%, parent 8.5%, sibling 6.8%, other 6.8%. Female 66.7% Age: 20-30 years 16.9%, 30-50 37.3%, >50 45.8%	Adults Female 52.5% Age: 20-30 years 6.7%, 30-50 26.7%, >50 66.7%	Centre based	Inclusion (i) 18–85 years old, (ii) undergoing anticancer treatment (for patients), and (iii) able to speak and understand Italian.
Lin (2021)	China	Cross-sectional	Period: May 2018-December 2018 Time since diagnosis: M (SD) = 23.9 (19.0) months	286 patient-carer dyads	Colorectal cancer Stage III 48.3%, Stage IV 51.7%	Spouse 100% Female 62.6% Age M (SD) = 59.2 (10.4) years	Adults Female 37.4% Age M (SD) = 59.8 (10.5) years	Centre based	Inclusion (i) Chinese married couples (> 18 years old) in which one partner had a confirmed diagnosis of colorectal cancer, had completed first-line cancer treatment, and was being cared for by his/ her spouse. (ii) Both CRC survivors and their spouses could communicate in Mandarin, and were willing and able to participate in the study.
Kehoe (2019)	United States	Cross-sectional	Period: October 2014-April 2017 Time since diagnosis: NS	414 patient-carer dyads	Gastrointestinal 24.9%, lung 26.4%, other 48.7% Stage III 8.5%, stage IV 88.4%, other 3.1%	Spouse 67.2%, son/daughter 22.9%, other 10% Female 75.4% Age M (SD) = 66.5 (12.5) years	Adults Female 42.6% Age M (SD) = 76.8 (5.4) years	Centre based	Inclusion (i) Patients were diagnosed with an advanced solid tumor or lymphoma, were considering or currently receiving any type of cancer treatment, and had an adequate understanding of the English language. (ii) Patients had at least one GA domain impairment excluding polypharmacy. (iii) If patients did not have decision-making capacity, a healthcare proxy was required to sign the consent. (iv)…
Andrews (2001)	United States	Cross-sectional	Period: October 2014-April 2017 Time since diagnosis: NS	30 patient-carer dyads	Any cancer types Stage: NS	Spouse 67%, child 17%, other 17% Female 77% Age M (range) = 59.3 (27–83) years	Adults Female 37% Age M (range) = 69 (44–89) years	Centre based	Inclusion Consent to participate. Exclusion (i) patients with diagnoses other than cancer, those who were non-English speaking, and those who were under 18 years of age, (ii) patients with cancer who were undergoing curative radiation or chemotherapy, (iii) patients without primary carers.
Wu (2013)	China	Cross-sectional	Period: December 2010-June 2011 Time since diagnosis: NS	194 patient-carer dyads	Non-small cell lung cancer Stage: resectable	Spouse 56.5%, other 43.5% Female 37.1% Age >=50 years 13.4%, 40-50 years 27.8%, 30-40 years 24.7%, <=30 years 34.0%.	Adults Female 24.7%% Age >=60 years 11.9%, 50-60 years 34.0%, 40-50 years 45.9%, <=40 years 8.2%.	Centre based	Inclusion for patients (i) older than 18 years; (ii) willing to participate in and complete the tests; (iii) aware of the diagnosis of cancer; (iv) had been predetermined to undergo a curative surgical procedure; (v) able to speak Chinese; (vi) presenting no evidence of brain tumor based on computerized tomography or magnetic resonance images of the head; (vii) presenting no active concomi tant c…
O'Hara (2010)	United States	Longitudinal cohort	Period: November 2003-May 2007 Time since diagnosis: within 12 weeks T0 Baseline T1 1 month after T2 3 months after	198 patient-carer dyada	Lung, breast, gastrointestinal, or genitourinary cancer. Stage: Advanced	1. Intervention carers Spouse/partner 67.7% Female 76.8% Age M (SD) = 58.0 (11.9) years 2. Control carers Spouse/partner 74.4% Female 77.8% Age M (SD) = 59.9 (13.0) years	Adults	Centre based	Inclusion Patients were at least 18 years old, had received a diagnosis of cancer within the past 12 weeks, and had a life expectancy of approximately 1 year. Exclusion Patients were diagnosed with dementia/severe confusion, schizophrenia, bipolar disorder, or an active substance use disorder.
Chien (2017)	Taiwan	Longitudinal cohort	Period: March 2011-June 2013 Time since diagnosis: NS T0 Before confiming treatment T1 1 month after treatment T2 3 months after treatment T3 6 months after treatment T4 12 months after treatment	115 patients and 91 partners (T0)	Prostate cancer Stage (according to tumour node-metastasis staging): T1N0M0 & T2N0M0 52.2%, T3N0M0 32.2%, T4 or N1 or M1 15.7%	Partner 100% Female 100% Age M (SD) = 60.6 (7.3)	Adults Female 0% Age M (SD) = 66.7 (7.7) years	Centre based	Inclusion (i) Patients receiving a diagnosis of prostate cancer recently, with the treatment being undecided; cohabiting with spouses or intimate partners; exhibiting no cognitive dysfunction; and having an understanding of Mandarin or Chinese. (ii) Partner cohabitating with patients who participated in this study; displaying no cognitive dysfunction and speaking Mandarin or Chinese. Exclusion Th…
Li (2022)	China	Cross-sectional	Period: March-April 2021 Time since diagnosis: NS	182 patient-carer dyads	Lung cancer Stage 0 15.9%, Stage I 58.8%, Stage II 19.3%, Stage III 5.5%, Stage IV 0.5%.	Parents, children, spouse, siblings, etc. Female 47.8% Age M (SD) = 45.73 (3.41) years	Adults Female 45.6% Age M (SD) = 56.14 (11.18) years	Centre based	Inclusion for patients (i) pathologically diagnosed as primary lung cancer; (ii) having received surgical treatment; (iii) age≥18 years; (iv) no cognitive and communication impairment; and (v) having obtained an informed consent. Inclusion for carers (i) family members who spent most time caring for the patients or family carers designated by the patients; (ii) age≥18 years; (iii) no cognitive an…
Ellis (2021)	United States	Cross-sectional analysis (data from RCTs)	Period: NS Time since diagnosis: NS	151 patient-carer dyads	Breast 41.1%, prostate 33.1%, colorectal 13.9%, lung 11.9% Stage: advanced 92.7%, non-advanced 7.3%	Spouse/partner 73.5%, other 26.5% Female 66.9% Age M (SD) = 51.5 (14.9) years	Adults Female 87% Age M (SD) = 59.1 (9.9) years	Centre based	Inclusion Consent to participate
Mystakidou (2007)	Greece	Cross-sectional	Period: NS Time since diagnosis: NS	105 patients and 96 carers	Gastrointestinal 24.8%, lung 21.9%, urogenital 29.5%, breast 11.4%, other 12.4% Stage: metatasis 59%, non-metastasis 41%	Spouse 25%, other 75% Female 76% Age M (SD) = 46.5 (12.2) years	Adults Female 56.2% Age M (SD) = 62.8 (13.7) years	Centre based	Inclusion (i) Patients had a histologically confirmed malignancy, were older than 18 years, were able to communicate effectively with the study personnel, and had knowledge of the disease diagnosis. (ii) Carers were older than 18 years, either lived in the same household or were biologically related, may or may not have lived in the same household, and could read and understand Greek. Exclusion T…
GraçaPereira (2012)	Portugal	Cross-sectional	Period: 12 months Time since diagnosis: >= 1year 48%	141 patients and 67 carers	Colorectal cancer Stage: recurrence 29%, no recurrence 71%	Female 61%	Adults Female 38%	Centre based	Inclusion Consent to participate
Forst (2022)	United States	Cross-sectional analysis (baseline data of a cohort )	Period: January 2016-March 2018 Time since diagnosis: within 6 weeks	77 patients and 61 carers	Gliomas Stage: malignant	Spouse 82.0%, other 18% Female 70.5% Age M (range) = 54.0 (23–81) years	Adults Female 40.3% Age M (range) = 56.2 (24–80) years	Centre based	Inclusion (i) Patients were diagnosed with a malignant glioma within the preceding six weeks, receiving care at the Massachusetts General Hospital Cancer Center, able to read and respond to questions in English, had an Eastern Cooperative Oncology Group performance status of 0–2, had no known psychiatric or cognitive disorder afecting their ability to provide informed consent, and had a Mini-Ment…
Tan (2017)	United Kingdom	Cross-sectional analysis (baseline data of a RCT)	Period: NS Time since diagnosis: NS	43 patient-carer dyads	Lung cancer Stage: grade 1 46.5%, grade 2 34.9%	Wife/Husband 74.5%, other 25.5% Female 65.1% Age M (SD) = 61.7 (12.4) years	Adults Female 51.2% Age M (SD) = 67.1 (10.6) years	Centre based	Inclusion Patients were those who had a confirmed diagnosis of primary lung cancer with at least two symptoms experienced from the symptom cluster.
Padmaja (2016)	India	Cross-sectional	Period: NS Time since diagnosis: NS	100 patient-carer dyads	Head and neck 22%, gynecological 17%, breast 14%, stomach 13%, lung 6%, liver 5%, other 20% Stage I-III 100%	Spouse/bllod relatives 93%, significant other 7% Female 64% Age range: 18-76 years	Children & adults Female 53% Age range: 5-79 years	Centre based	Inclusion Consent to participate. Exclusion (i) cancer patients in stage 4 of the disease, (ii) known mental illness.
Segrin (2014)	United States	Longitudinal cohort	Period: NS Time since diagnosis M (SD)= 26 (23.30) weeks T1: baseline assessment T2: at the end of the 8-week intervention period, T3: 8 weeks after the T2	49 patient-carer dyads	Breast cancer Stage I 31%, stage II 31%, stage III 31%, stage IV 2%, unknown 5%	Spouse 43%, other 57% Female 57% Age M (SD)= 51.71 (14.24) years	Adults Female 100% Age M (SD)= 53.08 (12.84) years	Population based	Part of a clinical trial. Inclusion criteria were not shown in this paper.
Galbraith (2005)	United States	Longitudinal cohort	Period: NS Time since diagnosis: NS 2.5 year post-treatment 3.5 year post-treatment 4.5 year post-treatment 5.5-year post-treatment	192 patient-carer dyads	Prostate cancer Stage: NS	Partner 100% Female 100% Age M = 66 years	Adults Female 0% Age M = 70 years	Centre based	Inclusion (i) no age or race limitations or known cognitive disabilities existed, (ii) participants were able to speak, write, or understand English.
Asai (2022)	Japan	Longitudinal cohort	Period: NS Time since diagnosis: NS T1: initial palliative care consultation, T2: 6 months after patient's death T3: 13 months after patient's death	31 patient-carer dyads	Breast 16%, head and neck 16%, lung 13%, stomach 10%, esophagus 10%, uterus and ovary 10%, colon 6%. other 19% Stage III 10%, stage 4 35%, recurrence 55%	Spouse 77%, other 22% Female 71% Age M (SD) = 63 (12) years	Adults Female 39% Age M (SD) = 68 (9.9) years	Centre based	Inclusion (i) Patients were 20 years of age or older. (ii) Patients had received a diagnosis of advanced or recurrent cancer. Exlusion (i) Patients were physically or mentally unable to tolerate the baseline survey or unable to read, write, or speak Japanese sufficiently to complete the questionnaire. (ii) Carers were cognitively impaired (score of 23 or lower on the Mini Mental State Examination…
An (2019)	China	Cross-sectional	Period: NS Time since diagnosis: within 1 month.	382 patient-carer dyads	Breast 100% Stage: NS	Not report	Adults Female 100%	Centre based	Inclusion for patient Age 21 years or older, physically and mentally able to participate in the study, Chinese speaker, have a life expectancy of at least 6 months. Inclusion for carer Age 21 years or older, physically and mentally able to participate in the study, fluent in Chinese, and identified by the patient as her primary carer.
Gustavsson-Lilius (2012)	Finland	Longitudinal cohort	Period: 1997–2000 T1: at the time of diagnosis (about 2 months) T2: 6 months after T1 T3: 12 months after T1	147 patient-carer dyads	Breast, gynaecologic, prostate, lung, gastrointestinal, other Stage: local, regional, advanced	Spouse/partner 100% Female 44.9% Age M (SD) = 59 (9.4) years	Adults Female 55.1% Age M (SD) = 58 (8.7) years	Centre based	Inclusion Consent to participate.
Kaye (1993)	United States	Longitudinal cohort	Period: NS Time since diagnosis: NS Initial interview 3 months 6 months	15 patient-carer dyads	Breast with metastases 46.7%, prostate 40.0%, lung 6.7%, ovarian 6.7% Stage: recurrence	Spouse 100%	Adults Female 53.3% Age M (range) = 58.27 (38-82) years	Centre based	Inclusion (i) patients with a recurrence of the disease, (ii) the presence of a spouse.
Eton (2005)	United States	Cross-sectional	Period: NS Time since diagnosis: NS	165 patient-carer dyads	Prostate cancer Stage: early (stage I-III)	Spouse 100% Female 100% Age M = 62 years	Adults Female 0% Age M = 65 years	Pouplation based	Inclusion Treatment within the past 3 months for early-stage prostate carcinoma, no evidence of metastasis at diagnosis, and no history of other malignancies.
Mellon (2007)	United States	Cross-sectional	Period: NS Time since diagnosis: 1-5 years	123 patient-carer dyads	Breast 25.2%, colon 25.2%, uterine 25.2%, prostate 24.4% Stage: I-III	Spouse 52.8%, other 41.2% Age M (SD) = 55 (14.5) years	Adults Age M (SD) = 65 (6.2) years	Pouplation based	Inclusion (i) A sample was randomly selected from the registry of patients that was stratified by race and by cancer site. (ii) Patients were 1--5 years postdiagnosis, had a cancer stage of I--III, and were 50--70 years old at the time of diagnosis.
Tong (2024)	China	Cross-sectional	Period: March 2022-Feb 2023 Time since diagnosis: NS	155 patients-carer dyads	Breast cancer Stage I 11.6%, stage II 61.3%, stage III 27.1%	Spouse 100% Female 0%	Adults Female 100% Age M (SD) = 53.92 (10.66) years	Centre based	Inclusion (i) previously diagnosed by a clinicopathological histological with breast cance, (ii) clear consciousness, good reading, and communication skills in Chinese (iii) age ≥18 years, (iv) all subjects were female and married, (v) consent and voluntary participation in research.
Segrin (2018)	United States	Cross-sectional	Period: 2011‐2016 Time since diagnosis: within 1 year	230 patient-carer dyads	Breast cancer Stage 0 1%, I 17%, II 32%, III 27%, IV 11%, not know 13%	Spouse/significant other 29%, other 71% Female 66% Age M (SD) = 44.20 (13.23) years	Adults Female 100% Age M (SD) = 50.19 (10.37) years	Poppulation based	Inclusion for patient: (i) breast cancer diagnosis within the past year, (ii) currently receiving or recently completed adjuvant treatment, (iii) over 21 years of age, (iv) English or Spanish speaking, (v) access to and ability to talk on the telephone. Inclusion for carer: (i) nominated by the cancer survivor, (ii) over 21 years of age, (iii) English or Spanish speaking, (iv) access to and abili…
Wadhwa (2013)	Canada	Cross-sectional	Period: December 2006-May 2010 Time since diagnosis: NS	191 patient-carer dyads	Gastrointestine 37.7%, lung 16.2%, genitourinary 17.8%, gynaecology 11.0%, breast 17.3% Stage III-IV and locally advanced.	Spouse/partner 83.8%, other 16.2% Female 64.9% Age Median (range) = 57.0 (22–83) years	Adults Female 46.6% Age Median (range) = 61.0 (28–88) years	Centre based	Inclusion (i) Patients had a diagnosis of stage IV gastrointestinal, genitourinary, breast, or gynaecological cancer, stage III/IV lung cancer, or locally advanced pancreatic or oesophageal cancer; (ii) an Eastern Cooperative Oncology Group performance status score of 0–2, (iii) a clinical prognosis of 6 months to 2 years. Exclusion (i) age less than 18 years, (ii) insufficient English to complet…
Given (1993)	United States	Cross-sectional	Period: NS Time since diagnosis: NS	196 patient-carer dyads	Bladder 2.1%, Breast 27.7%, Colon or rectal 13.6%, GI 7.3%, Lung 13.6%, Prostate 5.8%, Lymphoma 12.6%, Other 12% Stage: Primary 53%, Recurrent 47%	Spouse 80%, Parent 12%, Other 8% Female 63% Age M (SD) = 55.5 (12.7) years	Adults Female 49% Age M (SD) = 59 (11.8) years	Population based	Inclusion (i) adult patients over 20 years of age, (ii) diagnosis of a solid tumor or lymphoma, (iii) symptomatic, (iv) having dependency in either self-care or instrumental activities of daily living, (v) currently under treatment for new or recurrent disease.
Kobayakawa (2017)	Japan	Cross-sectional	Period: November 2011-January 2014 Time since diagnosis: NS	532 bereaved carers	Lung 21%, stomach and esophagus 17%, colon amd rectum 12%, liver, bile duct and pancreas 23%, breast 5%, prostate, kidney and bladder 8%, head and neck 2.7%, ovary and uterus 3.4%, blood amd lymphatic system 2.1%, bone marrow 1%, brain 1.1%, other 3.9% Stage: terminally ill	Spouse 53%, other 47% Female 74% Age M (SD) = 61.8 (12.1) years	Adults Female 42% Age M (SD) = 73.6 (12.6) years	Centre based	Inclusion (i) bereaved family members of an adult cancer patient, (ii) aged 20 years or older, (iii) utilized home hospice care for three days or longer, (iv) could complete a self-report questionnaire. Exclusion (i) unavailability for participation, (ii) inability to complete the questionnaire (e.g., because of dementia, language difficulties), (iii) severe emotional distress (according to the p…
La (2017)	South Korea	Cross-sectional	Period: 2014 Time since diagnosis: NS	102 patient-carer dyads	Multiple myeloma Stage I 35.3%, Stage II 34.3%, Stage III 26.5%.	Spouse 72.5%, other 27.5% Female 64.7% Age M = 52.08 years	Adults Female 46.1% Age M = 62.28 years	Centre based	Inclusion for patient (i) 18 years of age and older with a diagnosis of multiple myeloma, (ii) ability to understand and respond to the content of the questionnaire and capable of communication, (iii) willingness to participate in the study. Inclusion for carer (i) a primary carer of 18 years of age and older, taking care of the patient personally and designated by the patient as a carer among fa…
Streck (2021)	United States	Cross-sectional	Period: NS Time since diagnosis: 3-6 months	30 patient-carer dyads	Hematological cancer Stage: nonrelapsed malignancy	Female 46.7%	Adults Female 53.3%	Centre base	Inclusion for patient (i) diagnosis of a nonrelapsed hematological malignancy including multiple myeloma, lymphoma, leukemia (chronic leukemias excluded), myelodysplastic syndrome, (ii) given a diagnosis within the previous 3 to 6 months, (iii) English speaking, (iv) having never received a marrow transplant. Inclusion for carer (i) identified by the patients as the carer, (ii) in the caregiving …
Sarna (2006)	United States	Cross-sectional	Period: NS Time since diagnosis: M (SD) = 22 (17) months	51 patient-carer dyads	Lung cancer Stage: metastatic 35%	Spouse 57%, other 43% Female 35% Age M (SD) = 59 (14) years	Adults Female 100%	Centre based	Inclusion Consent to participate
Oechsle (2013)	Germany	Cross-sectional	Period: November 2010-September 2011 Time since diagnosis: M (range) = 15 (1-63) months	33 patient-carer dyads	Lung 33%, gastrointestinal 21%, gynaecologic 15%, urologenital 9%, other 21% Stage: incurable and progressive	Spouse 46%, other 54% Female 67%	Adults Female 58% Age M (range) = 62 (37-79) years	Centre based	Inclusion (i) admission to the inpatient palliative care, (ii) patients suffering from incurable and progressive cancer after completion of active oncologic treatment with presence of significant physical and psychosocial symptoms prohibiting further care at home or in nonspecialized inpatient wards, (iii) age over 18 years, (iv) sufficient cognitive function and adequate knowledge of German lang…
Chen (2021)	China	Cross-sectional	Period: March 2016-June 2019 Time since diagnosis: NS	126 patient-carer dyads	Glioma Stage: low grade 50%, high grade 50%	Spouse 54.8%, other 44.2% Female 52.4% Age M (range) = 42.32 (23-75) years	Adults Female 44.4% Age M (range) = 47.25 (15-83) years	Centre based	Inclusion for patient (i) diagnosis (verified via pathology) with a glioma, (ii) older than 18 years, (iii) had been predetermined to undergo a curative surgical procedure, (iv) physically able to cope with the completion of the questionnaire. Inclusion for carer (i) older than 18 years, (ii) identification by patients as a primary carer who provided physical, emotional, and financial support, (i…
Fang (2001)	United States	Longitudinal cohort	Period: NS Time since diagnosis: NS T1 near the time of diagnosis T2 3 months post-diagnosis T3 6 months post-diagnosis	197 patient-carer dyads	Colorectal 45.7%, breast 27.4%, lung 9.2% Stage I-II 32%, stage III 18.4%, stage IV 49%	Spouse 100% Female 45.2% Age M (SD) = 55 (11.10) years	Adults Female 54.8% Age M (SD) = 56 (10.96) years	Centre based	Inclusion (i) aged 18 years or older, (ii) married, (iii) able to read and understand English, (iv) able to provide informed consent.
Chan (2017)	Hongkong, China	Cross-sectional	Period: March 2012 Time since diagnosis: M (SD) = 2.02 (3.12) years	135 patient-carer dyads	Lung 29.6%, breast 12.6%, colorectal 15.6%, other 42.2% Stage: early 65.2%, advanced 34.8%	Spouse 100% Female 54.8% Age M (SD) = 57.88 (10.24) years	Adults Female 45.2% Age M (SD) = 58.35 (9.67) years	Popolation based	Inclusion (i) Patients were diagnosed with cancer. (ii) Patients' spouses were not diagnosed with cancer. (iii) Both patients and spouses were Chinese. (iv) Both patients and spouses were willing to participate as a pair.
Soto-Guerrero (2023)	Chile	Cross-sectional	Period: January 2016-January 2017 Time since diagnosis: NS	207 patient-carer dyads	Gastrointestinal 41%, genitourinary 19%, lung 16%, breast 9%, hematologic 3%, other 12% Stage: advanced	Spouse/partner 36%, other 64% Female 78% Age M (SD) = 50 (16) years	Adults Female 50% Age M (SD) = 64 (14) years	Centre based	Inclusion (i) being 18 years old or older, (ii) had an adult carer identified, (iii) not having delirium, and a Karnofsky Performance Status ≤80.
Janda (2007)	Australia	Cross-sectional	Period: NS Time since diagnosis: <=5y ears 46%, 6-10 years 31.7%, >10 years 22.2%	75 patients, 70 carers	Brain tumor Stage: malignant 58.7%, benign 41.3%	Female 67.2% Age <50 years 43.1%, >=50 years 46.5%	Adults Female 54.1% Age <50 years 53.5%, >=50 years 46.5%	Poppulation based	Inclusion Consent to participate
Segrin (2005)	United States	Longitudinal cohort	Period: NS Time since diagnosis: NS	48 patient-carer dyads	Breast cancer Stage I 40%, stage II 50%, stage III 10%	Partner 100% Female 0% Age M (SD) = 50.59 (14.50) years	Adults Female 100% Age M (SD) = 54.39 (10.01) years	Centre based	Inclusion (i) diagnosis of Stages I–III breast cancer, (ii) currently receiving adjuvant treatment for breast cancer, (iii) ability to speak English and talk on the telephone, (iv) availability of a partner.
Gilbar (2007)	Israel	Cross-sectional	Period: October 2004–May 2005 Time since diagnosis: 3-12 months	57 patient-carer dyads	Any cancer types Stage: NS	Spouse 100% Female 0% Age M (SD) = 54.42 (9.15) years	Adults Female 100% Age M (SD) = 53.02 (8.12) years	Centre based	Inclusion Hebrew-speaking women with cancer, ages 30–69, under medical treatment. Exclusion Arab patients and new immigrants.
Janda (2017)	Australia	Cross-sectional	Period: January 2007-June 2011 Time since diagnosis: NS	84 patient -care dyads	Pancreatic cancer Stage: Resection completed 36%, no resection-nonmetastatic 29%, no resection-metastatic 36%	Spouse/partner 81%, other 19% Female 73% Age M (SD) = 79 (94) years	Adults Female 35% Age M (SD) = 66.3 (9.6) years	Population based	Inclusion Patients aged over 18 years with histologically diagnosed pancreatic adenocarcinoma or pancreatic cancer clinically.
Cantisano (2023)	France	Cross-sectional	Period: June 2016-December 2018 Time since diagnosis: NS	40 patients, 37 carers	Brain tumors Stage: Primary	Spouse 81.08%, other 18.92%	Adults Female 30% Age M (SD) = 41.20 (11.06) years	Centre based	Inclusion (i) Patients had to be aged between 20 and 59 years to avoid the effect of normal aging on neurocognitive functioning. (ii) They must have been treated (chemotherapy, radiation therapy or surgery) for a primary brain tumor. (iii) Patients should have completed their treatment at least two years prior to enrollment in the study. (iv) Patients should not have presented major cognitive/und…
Park (2022)	United States	Cross-sectional	Period: May 2016-October 2019 Time since diagnosis: NS	314 patient-carer dyads	Gastrointestinal 36.6%, gynecological/genitourinary 23.3%, breast 21.0%, lung/thoracic 13.1%, other (head and neck, skin, sarcoma) 6.0% Stage: metastatic 82.8%	Child 63.7% Female 70.1% Age M (SD) = 46.69 (12.54) years	Adults Female 64.0% Age M (SD) = 65.31 (12.55) years	Centre based	Inclusion Consent to participate.
Segrin (2020)	United States	Longitudial cohort	Period: 2013-2017 Time since diagnosis Median (IQR) = 6 (3,5-11) years T1 baseline T2 2 months T3 4 months T4: 6 months	209 patient-carer dyads	Breast cancer Stage: NS	Spouse 31%, other 69% Female 66% Age M (SD) = 43.98 (13.67) years	Adults Female 100% Age M (SD) = 50.60 (10.14) years	Population based	Inclusion for patient Being a Latina with breast cancer, age 18 or older, having an informal carer willing to participate, and having access to a telephone. Inclusion for carer Age 18 or older, designated by the Latina patients, and having access to a telephone.
Ståhl (2020)	Sweden	Cross-sectional analysis (baseline data of a longitudinal cohort)	Period: October 2012-November 2016. Time since diagnosis to surgery Median (range) = 19 (7–72) years	89 patients, 63 carers (63 dyads)	Glioblastoma Stage: NS	In dyads: Spouse 77.8%, other 22.2% Female 71.4%	In dyads: Adults Female 37% Age Median (range) = 62 (37–77) years	Population based	Inclusion Patients were over 18 years old with a radiological diagnosis of glioblastoma before surgery in the South-West region of Sweden. Exclusion Emergency surgery, severe cognitive impairment, poor performance of the Swedish language, operated elsewhere, reoperation, other histological diagnosis than glioblastoma.
Braun (2021)	United States	Cross-sectional	Period: NS Time since diagnosis: >1 year 27.5%, 1-3 years 28.8%, 3-5 years 10.0%, 5-10 years 17.5%, >10 years 16.3%	80 patients, 52 carers (52 dyads)	Primary brain tumors Stage: low grade I-II 52.6%, high grade III-IV 51.2%	Female 59.6% Age M (range) = 56.6 (34-79) years	Adults Female 58.8% Age M (range) = 50.8 (20-86) years	Centre based	Inclusion (i) Patients were treated at the cancer center for primary brain tumors confirmed by istopathology report, able to read and understand English, at least 18 years of age, and able to consent to the study. (ii) Carers had to define themselves as a family member, friend, or assigned caretaker to the patients.
Baum (2022)	United States	Cross-sectional	Period: November 2019-January 2021 Time since diagnosis: NS	41 patients, 37 cares (34 dyads)	Blood cancer 35%, solid tumor 65% Stage: curable	Spouse 64%, parent 27%, other 9% Female 59% Age Median (IQR) = 36.0 (31.0, 39.0) years	Adolescents and young adults Feamle 56% Age Median (IQR) = 32.1 (26.0, 37.0) years	Centre based	Inclusion Patients were 15 to 39 years old with a newly diagnosed primary cancer within 1 month of the initiation of medical oncology treatment, were able to read and write English, and were treated with curative intent or expected remission of at least 5 years, together with their primary carers.
Tanco (2021)	United States	Cross-sectional	Period: NS Time since diagnosis: NS	172 patient-carer dyads	1. Patients in supportive care centre Breast 12.2%, gastrointestinal 14.3%, gynecological 10.2%, head and neck 14.3%, lung 15.3%, urological 21.4%, other 12.2% Stage: locally advanced 2%, metastatic 87.8%, recurrent 15.3% 2. Patient in palliative care unit Breast 4.1%, gastrointestinal 32.4%, gynecological 10.8%, head and neck 5.4%, lung 5.4%, urological16.2%, other 25.7% Stage: locally advanced …	1. Patients in supportive care centre Spouse 68.4%, other 31.6% Female 67.3% Age Median (IQR) = 56.5 (48, 67) years 2. Patient in palliative care unit Spouse 59.5%, other 40.5% Female 70.3% Age Median (IQR) = 56 (45, 64) years	1. Patients in supportive care centre Adults Female 49% Age Median (IQR) = 63 (52,69) years 2. Patient in palliative care unit Adults Female 48.6% Age Median (IQR) = 58.5 (49, 67) years	Centre based	Inclusion (i) Patients had a diagnosis of advanced cancer (defined as locally advanced, recurrent, refractory, or metastatic). (ii) Carers were identified by the patient or self-identified as their primary informal (nonpaid) carer. (iii) Both the patients and their carers needed to be able to read and speak English. (iv) Palliatve care unit carers were required to be present during the patient’s …
Ko (2005)	United States	Cross-sectional	Period: NS Time since diagnosis: within 18 months	171 patient-carer dyads	Psostate cancer Stage:A 49.7%, B 26.9%, C 10.5%, D 4.1%	Spouse 100% Female 100% Age M (SD) = 61.32 (10.64) years	Adults Female 0% Age M (SD) = 65.45 (9.95) years	Centre based	Inclusion (i) Patients had been diagnosed with prostate cancer within 18 months of entry into the study, (ii) Patients and spouse/significant other were living together. (iii) They lived in San Diego County or close proximity. (iv) They both had basic English language proficiency.
Li (2022)	China	Cross-sectional analysis (baseline data of a cohort)	Period: October 2017-November 2019 Time since diagnosis: NS	131 patient-carer dyads	Glioma Stage: low grade 50.4%, high grade 49.6%	Spouse 59.5%, other 40.5% Female 48.9% Age M (SD) = 43.22 (10.99) years	Adults Female 46.6% Age M (SD) = 47.71 (2.01) years	Centre based	Inclusion for patient (i) Patients were older than 18 years of age. (ii) Patients were pathologically diagnosed with glioma and chose to undergo a curative surgical procedure in the Department of Neurosurgery at the Affiliated Hospital of Southwest Medical University. (iii) Patients agreed to participate in the study and were physically able to complete the questionnaire. Inclusion for carer (i) …
Oechsle (2019)	Germany	Longitudinal cohort	Period: June 2016-June 2017 Time between diagnosis and admission to specialist inpatient palliative care (SIPC) ward (T1): <=12 months 42.5%, >12 months 53.8%, not known 3.8% Time since patient's death (T2) M (SD) = 6.0 (1.4) months	160 carers	Any cancer types Stage: advanced	Spouse/partner 63.7% Female 66.3% Age M (SD) = 56.8 (14.3) years	_	Centre based	Inclusion (i) being the primary carer as indicated by the patient, irrespective of biological or social relationship, (ii) being older than 18 years. Exclusion (i) imminent death of the patient, (ii) having only legal guardianship, (iii) inadequate language skills, or insufficient cognitive function for completing questionnaires.
Cohen (2007)	Israel	Cross-sectional	Period: NS Time since diagnosis: 1 years	80 patient-carer dyads	Breast cancer Stage: primary and localized 48.8%, advanced 51.3%	Daughter 100% Female 100% Age M (SD) = 31.7 (7.7) years	Adults Female 100% Age M (SD) = 61.4 (8.9) years	Centre based	Inclusion Fluency in speaking Hebrew, absence of previous or current psychiatric illness, and age range 20 to 45 years of daughters and controls. Exclusion Daughters or controls were pregnant or on medications or had a history of cancer, benign tumor, or a chronic disease.
Badr (2014)	United States	Longitudinal cohort	Period: 6 weeks Time since diagnosis: Mean = 2 months Week 1 Week 2 Week 3 Week 4 Week 5 Week 6	49 patient-carer dyads	Head and neck cancer Stage I 10%, stage II 6%, stage III 15%, stage IV 69%	Spouse 68%, other 32% Female 90% Age M (SD) = 53.1 (10.2) years	Adults Female 18% Age M (SD) = 57.2 (11.9) years	Centre based	Inclusion (i) Patient was initiating radiotherapy for HNC. (ii) Patient had a Karnofsky performance status score of 60 or more (i.e., requires occasional assistance but able to care for most personal needs). (iii) Patient resided with a family member who was his/her primary carer. (iv) Patient and carer were 18 years of age or older. (v) Patient and carer could provide informed consent. (vi) Pati…
Yang (2022)	China	Cross-sectional	Period: NS Time since diagnosis: 1-5 months 69.2%, 6-12 months 18.7%, >=13 months 12.1%	91 patient-carer dyads	Acute lymphocytic leukaemia 33.0%, other leukaemia 26.4%, lymphomas 26.4%, CNS tumours 2.2%, sympathetic nervous system tumours 4.4%, malignant bone tumours 1.1%, soft-tissue sarcomas 4.4%, other solid tumours 2.2% Satge: NS	Parent 100% Female 67% Age M (SD) = 38.24 (6.30) years	Children Female 37.4% Age M (SD) = 10.92 (2.95) years	Centre based	Inclusion (i) Child was between 6 and 18 years of age, had a diagnosis of cancer at least 1 month prior to the enrolment, being hospitalised for treatment, and able to read and speak Chinese. (ii) Parent was the primary carer and able to speak/read Chinese. Exclusion (i) Child was in a critical condition or had significant cognitive or sensory deficits. (ii) Parent had significant cognitive or se…
Kim (2008)	United States	Cross-sectional	Period: NS Time since diagnosis: M (SD) = 2.26 (0.3) years	98 patient-carer dyads	Breast 25%, colorectal 15%, ovarian 13%, lung 12%, kidney 8%, uterine 5%, nonHodgkin’s lymphoma 2%, skin melanoma 2% Stage: localised 54.1%, regional 36.7%, distant 9.2%	Daughter 100% Female 100% Age M (SD) = 40.76 (11.74) years	Adults Female 100% Age M (SD) = 67.12 (12.01) years	Population based (state cancer registries)	Inclusion (i) patients were 18 years or older at diagnosis, (ii) diagnosed with 1 of the 10 most highly incident cancers (bladder, breast, colorectal, kidney, lung, non-Hodgkin lymphoma, ovarian, prostate, skin melanoma, or uterine), (iii) fluent in either English or Spanish, (iv) a resident of the United States.
Segrin (2007)	United States	Longitudinal	Period: NS Time since diagnosis: Mean = 10 months. T1 baseline T2 6 weeks after T1 T3 4 weeks after T2	96 patient-carer dyads	Breast cancer Stage I 33%, stage II 53%, stage III 14%	Spouse 63%, other 37% Female 74% Age M (SD) = 51.68 (14.83) years	Adults Female 100% Age M (SD) = 54.11 (10.60) years	Centre based	Inclusion (i) diagnosis of stage I–III breast cancer, (ii) currently receiving adjuvant treatment for breast cancer, (iii) ability to speak English and talk on the telephone, (iv) availability of a partner who was also willing to participate in the investigation.
He (2022)	China	Cross-sectional	Period: April 2013-April 2015 Time since diagnosis: NS	98 patient-carer dyads	Lung cancer Stage III 50%, stage IV 48.8%	Parent, spouse or offspring Female 57.1% Age <57 years 79.6%, >=57 years 20.4%	Adults Female 32.7% Age <57 years 50%, >=57 years 50%	Centre based	Inclusion (i) patients werw above 18 years of age, (ii) free from any encephalopathy or psychiatric disease, (iii) untreated before the evaluation of Pittsburgh Sleep Quality Index/Zung Self-rating Anxiety Scale)/Zung Self-rating Depression Scale. Exclusion Participants had brain metastasis and/or were unable to understand and answer the distributed questionnaires.
Semere (2021)	United States	Cross-sectional	Period: NS Time since diagnosis: NS	441 patient-carer dyads	Breast 10.4%, lung 37.6%, gastrointestinal 31.5%, gynecologic 4.1%, genitourinary 8.6%, other 7.7% Stage: advanced	Spouse 25.2%, other 74.8% Female 73.0% Age M (SD) = 61.5 (13.3) years	Adults Female 50.1% Age M (SD) = 69.9 (10.0) years	Centre based	Inclusion (i) Patients were adults (≥21 years) with metastatic solid tumors receiving ongoing oncologic care at a participating study site for whom their oncologist “would not be surprised” if the patient died within a year. (ii) Patients were encouraged but not required to identify an adult carer (≥ 21 years). Exclusion (i) Patients had an Eastern Cooperative Oncology Group (ECOG) performance st…
Lo (2013)	Canada	Cross-sectional	Period: 2002-2008 Time since diagnosis: NS	278 patient-carer dyads	Breast 5%, gastrointestinal 60%, gynecological/genitourinary 11%, lung 24% Stage: advanced (Stage IV gastrointestinal, breast, gynecologic, or genitourinary cancer; or Stage IIIA, IIIB, or IV lung cancer)	Spouse 100% Female 67% Age M (SD) = 60 (11) years	Adults Female 32% Age M (SD) = 61 (10) years	Centre based	Inclusion Patients and their carers were 18 years of age or older, sufficiently fluent in English to provide informed consent and to complete self-report questionnaires. Exclusion Patient had neuroendocrine or carcinoid tumours or significant cognitive impairment.
Petruzzi (2013)	Italy	Cross-sectional	Period: January 2011-December 2011 Time since diagnosis: 2-3 months since diagnosis 27.8%, end of first line chemotherapy 13.9%, 2-3 months since recurrence 22.2%, beyond 3 months since recurrence 36.1%.	72 patient-carer dyads	Brain tumor Stage: high grade 79.2%, low grade 20.8%	Spouse/partner 65.3%, other 34.7% Female 73.6% Age M (SD) = 51 (12.4) years	Adults Female 30.6% Age M (SD) = 50 (14.48) years	Centre based	Inclusion MMSE score ≥25 for patients and self-identification as primary carer for the family members that accompanied the patients.
Overcash (2022)	United States	Cross-sectional	Period: 2013- 2018 Time since diagnosis: NS	39 patient-carer dyads	Breast cancer Stage I 38.5%, stage II 28.2%, stage III 7.2%, stage IV 23.1%	NS	Adults Female 100% Age M (SD) = 77.9 (5.9) years	Centre based	Inclusion Women aged 70 years or older who had been diagnosed with any stage of breast cancer and were receiving any type of treatment, including surgery, endocrine therapy, chemotherapy, and radiation therapy. Exclusion Inability to read or understand English.
Harding (2003)	United Kingdom	Cross-sectional	Period: NS Time since diagnosis: NS	43 carers	Any cancer types Stage: advanced	Spouse/partner 68%, other 32% Female 72% Age M (SD) = 59.8 (13.5) years	_	Centre based	Inclusion Consent to participate
Xia (2022)	United States	Cross-sectional	Period: 11 months Time since diagnosis: M (SD) = 10.5 (13) months	128 patient-carer dyads	Pancreatic cancer Stage: Borderline resectable 24.2%, locally advanced 22.7%, metastatic 35.2%, resectable 7.81%, resected 10.2%.	Spouse/partner 82%, other 18% Female 64.8% Age M (SD) = 63.6 (11.5) years	Adults Female 46.1% Age M (SD) = 67.5 (9.17) years	Centre based	Inclusion for patient (i) a primary diagnosis of pancreatic cancer (any stage and at any time after diagnosis), (ii) at least one consultation visit with a MC provider, (iii) at least 18 years old; (iv) able to communicate in English, (v) able to provide informed consent. Inclusion for carer (i) individual self-identifes as a current primary carer of an eligible patient, (ii) at least 18 years ol…
Mosher (2013)	United States	Cross-sectional	Period: 3 months Time since diagnosis: Mean = 8 weeks	83 carers	Lung cancer (Non-small cell 94%), small cell 6%) Stage: 1. Non small cell lung cancer: Stage I 21%, stage II 13%, stage III 26%, stage IV 38% 2. Small cell lung cancer: Limited 40%, extensive 40%.	Spouse/partner 65%, othet 35% Female 77% Age M (SD) = 55 (11) years	_	Centre based	Inclusion for patient (i) patients were English speakers, within 12 weeks of their initial visit to the oncology clinic, (ii) patients did not have lung cancer recurrence. Inclusion for carer (i) English fluency, (ii) at least 18 years of age, (iii) scores exceeding the clinical cutoff (score ≥8) on the anxiety or depression subscales of the Hospital Anxiety and Depression Scale (HADS).
Shinohara (2023)	Japan	Cross-sectional analysis (baseline data of a longitudinal cohort)	Period: July-October 2020. Time since diagnosis M (SD) = 15.8 (5.5) years.	29 patient-carer dyads	Childhood cancer (acute lymphocytic leukemia 69.0%, acute myeloid leukemia 13.8%, other 13.8%, unknown 3.4%) Stage: currently in remission or cured.	Spouse 10.3%, parent 89.7% Female 75.9% Age M (SD) = 48.2 (9.5) years	Adults Female 55.1% Age M (SD) = 24.2 (5.8) years	Centre based	Inclusion Patient aged 18-39 years who had completed treatment and were currently in remission or cured, and their families.
Wu (2023)	China	Cross-sectional	Period: May 2021-February 2022 Time since diagnosis M (SD) = 8.0 (12.2) months	233 patient-carer dyads	Hodgkin’s lymphoma 4.3%, non-Hodgkin’s lymphoma 95.7% Stage: recurrence 10.3%, non-recurrence 89.7%	Spouse/partner 100% Female 60% Age M (SD) = 52.5 (12.4) years	Adults Female 40% Age M (SD) = 52.5 (12.5) years	Centre based	Inclusion for patient (i) lymphoma diagnosis, (ii) married and with a spouse who was alive, (iii) awareness of the diagnosis, condition, and treatment of the disease, (iv) having undergone chemotherapy. Inclusion for carer Awareness of the diagnosis, condition, and treatment of the patient’s disease. Exclusion for patient (i) history of consciousness disorders, Alzheimer’s disease, or mental illn…
Götze (2014)	Germany	Cross-sectional	Period: March 201-January 2013 Time since diagnosis: NS	106 patient-carer dyads	Prostate 17.0%, lung 14.2 %, pancreas 13.2 %, colon 11.3 %, other 44.3% Stage: incurable, progressive, and advanced cancer with life expectancy of about 6 months.	Partner 75%, other 25% Female 67.9% Age M (SD) = 64.1 (11.2) years	Adults Female 39.6% Age M (SD) = 68.9 (10.6) years	Centre based	Inclusion fro patient (i) palliative cancer disease (progressive cancer disease without curative treatment approach, life expectancy <6 months), (ii) being cared for at home, (iii) 18 years and older, (iv) from the Leipzig region (Leipzig +50 km), (v) cognitively and mentally able to be surveyed, and (vi) fluency in German language. Inclusion for carer (i) 18 years and older, (ii) fluent in Germa…
Chen (2020)	United States	Prospective longitudinal cohort	Period: January 2008- eptember 2012 T0 Diagnosis of patient T1 2 months T2 4 months T3 6 months T4 8 months T5 10 months	179 patient-carer dyads	Hepatocellular carcinoma 73%, cholangio carcinoma 7%, colorectal cancer with liver metastases 8%, other 12% Stage: advanced	Spouse/partner 100% Female 16% Age M (SD) = 57 (13) years	Adults Female 29.2% Age M (SD) = 62 (12.7) years	Centre based	Inclusion for patient (i) biopsy, radiological and/or biological evidence of cancer, (ii) age 21 years or older, (iii) fluency in English. Inclusion for carer (i) spouse or intimate partner of the cancer patient, (ii) age 21 years or older. Exclusion Current suicidal or homicidal ideation, or current psychosis or thought disorder.
Sauer (2022)	Germany	Cross-sectional	Period: October 2017-February 2019 Time since diagnosis: 61 (60.1) months	96 patient-carer dyads	Prostate cancer Stage: locally advanced (T3 or T4) 55.2% or metastatic (N+ or M+) 87.5%	Spouse/partner 100% Female 100% Age M (SD) = 64.46 (9.16) years	Adults Female 0% Age M (SD) = 69.05 (9.01) years	Centre based	Inclusion (i) age ≥ 18 years, (ii) German as the mother tongue or excellent knowledge of German.
Sacher (2018)	Germany	Cross-sectional	Period: January 2012-December 2013 Time since diagnosis: M (SD) = 34.5 (47.3) months	45 patient-carer dyads	High-grade glioma (HGG) Stage: Anaplastic astrocytoma WHO III 35.6%, glioblastoma WHO IV 64.4%	Partner 68.9%, other 31.1% Female 73.3% Age M (range) = 54.16 (26–75) years	Adults Female 35.6% Age M (range) = 53.40 (25–85) years	Centre based	Inclusion (i) Patients were diagnosed with HGG, had a Karnofsky performance score (KPS) of more than 60, a Mini-mental Status Examination Score (MMSE) of more than 24 and a time span from histopathological diagnosis of HGG after the surgical tumor excision of at least three months. (ii) Both patients and carers had to be 18 years of age or older and be conversant in German. Exclusion Patients had…
Cao (2022)	China	Cross-sectional	Period: November 2014-December 2015 Time since diagnosis: M (SD) = 12.9 (12.5) years	772 patient-carer dyads	Breast 10.2%, ovarian and cervical 12.3%, esophageal and gastric 24.1%, colorectal 14.6%, liver 8.9%, lung 15.8%, other 11.8% Stage: advanced	Spouse 61.4%, other 38.6% Female 53.2% Age M (SD) = 48.3 (13.4) years	Adults Female 47.5% Age M (SD) = 55.1 (12.7) years	Centre based	Inclusion (i) Patients had a confirmed cancer diagnosis and were being cared for by a carer. (ii) Bothpatients and carers were adults (>18 years old).
Nipp (2016)	United States	Cross-sectional analysis (baseline data of a randomised controlled trial)	Period: NS Time since diagnosis: within 8 weeks	275 patient-carer dyads	Lung 54.2%, non-colorectal gastrointestinal cancer 45.8% Stage: incurable	Spouse 66.2%, other 33.8% Female 69.1% Age M (SD) = 57.4 (13.6) years	Adults Female 44.4% Age M (SD) = 65.4 (10.7) years	Centre based	Inclusion (i) incurable lung or non-colorectal GI cancer diagnosed within the previous 8 weeks; (ii) no prior therapy for metastatic disease; (iii) an Eastern Cooperative Oncology Group (ECOG) performance status of 0–2; (iv) age ≥18 years; (v) plan to receive care at the participating institution; and (vi) the ability to read and respond to questions in English or with minimal assistance from fam…
Johansen (2018)	Norway	Cross-sectional	Period: 2021-2014 Time since diagnosis: NS	281 patient-carer dyads	Breast 42%, prostate 23%, head and neck and skin 15%, myelomatose and lymphoma 11%, other 9% Stage: newly diagnosis or new recurrence.	Spouse 80.8%, other 19.2% Female 53% Age Median = 56 years	Adults Female 57.7% Age Median = 57 years	Centre based	Inclusion (i) Patients were newly diagnosed with cancer or a new recurrence; receiving radiation treatment; above 18 years of age and having a carer above 18 years of age at the time of recruitment. (ii) Both were able to read, write, and understand Norwegian; and both had secure internet access at home.
Nakaya (2010)	Denmark	Cross-sectional	Period: 1994-2006 Time since diagnosis: Within 1 year	20,538 cancer patients 1,162,596 cancer and non-cancer carers	Brest cancer Stage (tumor size): 0-10 mm 17%, 11-20 mm 43%, 21-50 mm 36%, >=51 mm 4%	Partner 100% Female 0% Age M (SD) = 45 (11) years	Adults Female 100% Age >=30 years 100%	Poplupation based (Central Population Register)	Inclusion (i) Patients who were born between 1925 and 1973, who resided in Denmark in the period between 1994 and 2006, and who entered the cohort at aged 30 years without a previous cancer. (ii) Male carers had been either married or cohabiting with a partner continuously for at least 5 years at the time of study entry.
Wu (2019)	United States	Longitudinal cohort	Period: 1997-2000 Time since diagnosis: 0 T1 baseline (at the time of diagnosis, pre-treatment) T2 6 months post-treatment T3 12 montths post-treament	69 patients, 62 carers (52 dyads)	Prostate cancer Stage: early (localised)	Spouse 100% Female 100% Age M (SD) = 64.3 (8.4) years	Adults Female 0% Age M (SD) = 64.5 (8.1) years	Centre based	Inclusion (i) Patients were men diagnosed with early-stage, localized prostate cancer who presented for a second opinion about treatment options, free of substantial comorbidity, fluent in English, and married. (ii) Carers who were fluent in English were also eligible to participate.
Gustavsson-Lilius (2007)	Finland	Longitudinal cohort	Period: NS T1 baseline (At the time of diagnois) T2 8-month followup T3 14-month followup	123 patient-carer dyads	Breast, gynaecologic, prostate, lung, gastrointestinal, other Stage: local, regional, advanced	Spouse/partner 100% Female 44.7% Age M (SD) = 59 (9.4) years	Adults Female 55.3% Age M (SD) = 58 (8.6) years	Centre based	Inclusion Consent to participate.
Chien (2018)	Taiwan	Longitudinal cohort	Period: August 2015-December 2016 Time since diagnosis: NS T0 Before treatment T1 6 weeks post-treatment T2 10 weeks post-treatment T3 18 weeks post-treatment T4 24 weeks post-treatment	48 patient-carer dyads	Prostate cancer Stage: early (I-III of TNM staging)	Partner 100% Female 100% Age M (SD) = 62.0 (7.8) years	Adults Female 0% Age M (SD) = 67.0 (6.8) years	Centre based	Inclusion for patient (i) were first diagnosed with early prostate cancer with TNM staging from I to III who had not started the treatment, (ii) decided to receive radical prostatectomy or radiation therapy, (iii) possessed conscious awareness and could communicate in Mandarin. Inclusion for carer (i) exhibited domestic partnership with patients involved in the study, (ii) possessed conscious awa…
Ben-Zur (2001)	Israel	Cross-sectional	Period: 1998-1999 Time since diagnosis: 2-6 months	73 patient-carer dyads	Brest cancer Stage: I and II	Spouse/Partner 100% Female 0% Age M (SD) = 55.6 (9.94) years	Adults Female 100% Age M (SD) = 52.24 (8.28) years	Centre based	Inclusion Patients selected for the study had stage I or II disease and were 66 years old or younger.

## Sheet: Psychological outcomes
Author/ year	Instruments and threshold for poor psychological health		Carers with poor psychological health (proportion, test score)	Patients with poor psychological health (proportion, test score)	Relationship between carers’ poor psychological health and patients’ psychological health	Level and direction of relationship	Analyses (confounders, covariates)
	Carers	Patients
Boele (2013)	SF-36. Higher scores indicate higher QoL-MCS.	SF-36 (carer-patient by proxy)	QoL-MCS T1 M (SD) =42.59 (12.09)	QoL-MCS score: not report	Patient QoL-MCS - Carer QoL-MCS r = 0.355, p = 0.008	moderate +
Ishida (2022)	Caregiver Burden Scale (CBS). Higher scores indicate greater burden.	Patient Health Questionnaire 9 (PHQ-9). Higher score indicate greater distress.	Perceived burden M (SD) = 2.42 (0.77)	Distress score: not report	Multivariable regression analysis for carer burden Distress beta = 0.32, p = 0.005	moderate +	patient: age, sex; bereaved family members: relationships, five groups after patient’s death [one group every 6 months]
Kim (2012)	1. FOR scale. Higher score reflect greater levels of FOR. 2. SF-36. Higher scores indicate better QoL-MCS. 3.POMS-SF- Anxiety subscale. Higher scores reflect greater levels of anxiety.	1. FOR scale. 2. SF-36. 3. POMS-SF-Anxiety subscale.	FOR M (SD) = -0.04 (0.99) QoL-MCS M (SD) = 51.10 (10.72) Anxiety M (SD) = 1.75 (0.72)	FOR M (SD) = -0.04 (1.0) QoL-MCS M (SD) = 51.53 (9.76) Anxiety M (SD) = 1.79 (0.77)	A. FOR -FOR r = 0.19, p <0.001 QoL-MCS - QoL-MCS r = 0.19, p <0.001 Anxiety r = 0.25, p <0.001 B.APIM using SEM: Patient FOR -> Carer QoL-MCS Direct effect beta = 0.01ns Carer FOR -> Patient QoL-MCS Direct effect beta = -0.14, p <0.001	weak +/-	Age served as a covariate since it has been known to be related to endogenous variables but not a key variable.
ZamanipoorNajafabadi et al. (2021)	CBS. Burden >= 1	1. SF-36. Cutoff for the SF-36 mental: 4.6 2. HADS. Cut-off for anxiety/depression: 2.0	Burden M (SD) = 1.42 (0.43) Medium/high buden 15%	1. QoL-MCS M (SD) = 52 (11) 2. Anxiety M (SD) = 4.4 (3.8) Depression M (SD) = 3.1 (3.8)	Multivariable regression for care burden: 1. Patient depression beta = 2.96, 95% CI 1.86-4.06 2. Patient anxiety beta = 3.80, 95% CI 2.66-4.94 3. Patient QoL-MCS beta = −0.017, 95% CI −0.090-0.000	weak to strong +	1. age, gender, Charlson Comorbidity Index(cci), education, convexity/skull base, tumor size before study, surgery, radiotherapy 2. age, gender, cci, education, convexity/skull base, tumor size before study, surgery, radiotherapy, Karnofsky Performance Score(KPS) 3. age, gender, cci, education, convexity/skull base, tumor size before study, surgery, radiotherapy
Yang (2019)	Caregiver Quality of Life–Cancer (CQOLC)-Burden subscale. Higher scores denote greater burden.	Memorial Symptom Assessment Scale (MSAS). Higher scores denote greater emotional distress.	Burden score: not report	Distress score: not report	Longitudinal parallel process (LPP) modeling T1 patient distress - T1 carer burden beta = 0.46, p <0.001 T1 patient distress -> Carer change of burden over time (slope) beta = -0.38, p <0.001 "Change of patient emotional distress over time (slope) showed no relationship to Carer perceived burden".	moderate +/-
Abdullah (2020)	SF-12.Range 0-100. Higher scores indicate higher QoL-MCS.	SF-12.	QoL-MCS M (SD) = 47.69 (10.08)	QoL-MCS M (SD) = 45.12 (11.75)	QoL-MCS - QoL-MCS r = 0.287, p <0.01	moderate +
AlGhriwati (2021)	DT. Range 0-10. Higher scores indicate higher distress.	PedsQL. Range 0-100. Higher scores indicate better carer reported youth QoL-psychosocial domain or youth self-reported QoL-psychosocial domain.	Carer distress M (SD) = 3.51 (2.89)	Carer reported youth QoL-psychosocial domainM (SD) = 77.11 (14.90) Youth self-reported QoL-psychosocial domain M (SD) = 58.41 (10.81)	Carer distress - Carer reported youth QoL-psychosocial domain r = -0.33, p <0.01 Carer distress - Youth self-reported QoL-psychosocial domain r = -0.44, p <0.01	moderate +
An (2019)	Chinese version of Caregiver Self-Assessment Questionnaire (SAQ). Higher scores indicate greater burden.	1. FACT-Breast (Chinese version). Higher scores indicate better QoL. 2. PHQ-9. Higher scores indicate severer depression. 3. GAD-7. Higher scores indicate severer anxiety.	Burden M (SD) = 4.44 (2.64)	QoL-emotion M (SD) = 18.76 (3.99) Anxiety M (SD) = 4.49 (4.02) Depression M (SD) = 5.95 (4.46)	A. Zero-order correlation Carer burden - Patient QoL-emotion r = −0.241, p <0.001 Carer burden - Patietn anxiety r = 0.234, p <0.001 Carer burden - Patient depression r = 0.233, p <0.001 B. Partial correlation Carer burden - Patient QoL-emotion r = −0.260, p <0.01 Carer burden - Patietn anxiety r = 0.236, p <0.001 Carer burden - Patient depression r = 0.244, p <0.001 C. SEM Carer burden -> Patien…	weak +/-	B. Carer's age. C. Patient's QoL
Andrews (2001)	Caregiver Reaction Assessment (CRA). Range: 24– 120. Low scores indicate high levels of caregiver burden.	Adapted Symptom Distress Scale (ASDS). Range: 0–124. Higher scores indicate more symptom distress.	M (SD) = 66.9 (10.4)	M (SD) = 22.8 (9.7)	Carer burden - Patient distress r = –0.46, p = 0.0l	Moderate -
Asai (2022)	1. PHQ-9. Range: 0-27. Depresson >10. 2. DT. Range: 0-10. Irritability >=4; Disturbance >=3.	1. PHQ-9 2. DT.	1. Depression T1 13% T2 27% T3 14% 2. Distress T1 32% T2 27% T3 32%	1. Depression T1 16% 2. Dsitress T1 36%	T1 patient depression - T1 carer depression rs = 0.193 ns T1 patient depression - T2 carer depression rs = 0.021 ns T1 patient depression - T3 carer depression rs = 0.381 ns T1 patient depression - T1 carer distress rs = 0.093 ns T1 patient distress - T1 carer depression rs = 0.251 ns T1 patient distress - T2 carer depression rs = 0.403 ns T1 patient distress - T3 carer depression rs = 0.514, p <…	moderate to strong +
Badr (2014)	1. DT. Range 0-10. Distress >=5. 2. Pearlin's Caregiver Overload Scale. Range 1- 4. Higher scores indicate higher burden.	DT.	1. Distress Week 1 M (SD) =5.3 (2.4) Week 2 M (SD) = 6.6 (1.9) Week 3 M (SD) = 6.4 (1.9) Week 4 M (SD) = 7.2 (2.0) Week 5 M (SD) = 7.1 (2.6) Week 5 M (SD) = 6.3 (3.4) 2. Carer burden Week 1 M (SD) = 2.6 (0.7) Week 2 M (SD) = 2.7 (0.7) Week 3 M (SD) = 2.7 (0.7) Week 4 M (SD) = 2.8 (0.7) Week 5 M (SD) = 2.6 (0.7) Week 5 M (SD) = 2.8 (0.7)	Distress Week 1 M (SD) = 5.0 (2.4) Week 2 M (SD) = 5.5 (2.6) Week 3 M (SD) = 6.1 (2.4) Week 4 M (SD) = 6.1 (2.5) Week 5 M (SD) = 6.3 (2.2) Week 5 M (SD) = 5.9 (2.4)	A. Linear mixed model for associations (Table 2) Carer distress - Patient distress beta = -0.56, p <0.001 Carer burden - Patient distress t = 0.36 ns B. Cross partner effect (Table 3) Burden - Distress beta = 0.42 ns Distress - Distress beta = -0.99, p <0.01 C. Exploratory analysis predicting one dyad member's distress (Table 4) One partner's distress t = 1.64, p <0.001 Carer burden t = -0.17 ns	strong +/-	A. Time. B. Time, role.
Baider (1998)	BSI. Psychiatric ‘caseness’ of global psychological distres: GSI >= 63.	BSI	T1 (133 dyads) M (SD) = 58.6 ( 10.18) T4 (67 dyads) M (SD) = 58.7 (10.4)	T1 (133 dyads) M (SD) = 59.4 ( 10.73) T4 (67 dyads) M (SD) = 58.9 (10.9)	Insignificant results were not reported. 1. Multivariable regression predicting T1 patient distress T1 carer distress beta = 0.36, p =? 2. Multivariable regression predicting T1 carer distress T1 Patient distress beta = 0.41, p =? 3. Multivariable regression predicting T4 Patient distress T1 carer distress beta = 0.40, p =?	moderate +	Control for gender
Baider (1999)	BSI. Psychological distres: Global Severity Index (GSI) >=63.	BSI	Wife M (SD) = 59.0 (8.8) Husband M (SD) = 62.1 (10.8) High psychological distress in wives 40.7% High psychological distress in husbands 52.1%	Female M (SD) = 62.1 (8.5) Male M (SD) = 61.6 (11.5) High psychological distress in females 52.1% High psychological distress in males 46.6%	A. Multivariable regessions prediciting psychological distress 1. In male patient Wife's psychological distress beta =?, p = 0.0001 2. In female patient Husband's psychological distress beta =?, p = 0.0001 3. In wife carer Male patient's psychological distress beta =?, p = 0.0001 4. In husband carer Female patient's psychological distress beta =?, p = 0.0001 B. Multivariable regessions predicitin…	unclear or srong +	Control for gender
Baum (2022)	1. DT. Range 0-10. Higher scores indicate higher distress. 2. Adult Self-Report (ASR). Anxiety or depression >=70.	1. DT. 2. ASR.	Distress Median (IQR) = 5.0 (3.2, 6.0) Anxiety Median (IQR) = 4.0 (2.0, 5.0) Depression Median (IQR) = 3.5 (1.8, 6.2)	Distress Median (IQR) = 4.0 (2.0, 7.0) Anxiety Median (IQR) = 3.0 (1.5, 5.0) Depression Median (IQR) = 5.0 (2.0, 8.0)	Patient distress - Carer distress r = 0.33, p = 0.09 ns Patient anxiety - Carer anxiety r = -0.18, p = 0.39 ns Patient depression - Carer depression r = 0.01, p = 0.95 ns
Beatie (2017)	1. Bakas Caregiving Outcomes Scale (BCOS). Higher scores indicate lower levels of carer burden. 2. CES-D. Range= 0‐60. Higher score indicate higher depression/	1. Self‐perceived burden (SPB). Range= 0‐40. Higher score indicate higher burden. 2. CES‐D.	Carer burden M (SD) = 55.28 (9.06) Carer depression M (SD) = 13.35 (6.49)	Patient self‐perceived burden M (SD) = 14.00 (7.79) Patient depression M (SD) = 11.98 (8.06)	A. Carer burden - Patient self‐perceived burden r = −0.25, p <0.05 Carer burden - Patient depression r = −0.14 ns Carer depression - Patient self‐perceived burden r = 0.11 ns Carer depression - Patient depression r = 0.19 ns B. Path analysis 1. Hypothesized model at pretransplantation Carer burden -> Patient depression beta = -0.05 ns Patient self‐perceived burden -> Carer depression beta = -0.01…	weak -
Ben-Zur (2001)	BSI (partial GSI score). High scores reflects greater psychological distress.	BSI (partial GSI score).	M (SD) = 0.98 (0.78)	M (SD) = 0.63 (0.67)	1. Bivariable Psychological distress r = 0.47, p <0.0001 2. Path analysis Patient's distress -> Spouse's distress beta = 0.37, p <0.05	2. moderate +	2. Patient’s adjustment and coping and spouse’s adjustment, coping, and demographics (age, education, work).
Bergelt (2008)	German version-SF-36.	German version-SF-36.	1. Cancer types 1.1. Digestive organs QoL-MCS M (SD) = 44.5 (12.2) 1.2. Breast QoL-MCS M (SD) = 48.6 (10.6) 1.3.Male genital organs QoL-MCS M (SD) = 43.6 (11.5) 2. Carer gender 2.1. Female carer (n=173) QoL-mental health domain M(SD) = 62 (19.2) 2.2. Male carer (n=200) QoL-mental health domain M (SD) = 72.2 (19.3)	1.Cancer types 1.1. Digestive organs QoL-MCS M (SD) = 46.5 (12.2) 1.2. Breast QoL-MCS M (SD) = 45.0 (11.3) 1.3. Male genital organs QoL-MCS M (SD) = 47.7 (10.6) 2. Carer gender Scores: not report	A. Carer gender 1. Female carer (n=173) QoL-MCS - QoL-MCS r = 0.128 ns 2. Male carer (n=200) QoL-MCS - QoL-MCS r = 0.318 B. Linear regression to predict carer QoL-MCS 1. Digestive organs Patient QoL-MCS beta = 0.088, p = 0.405 ns 2. Breast Patient QoL-MCS beta = 0.229, p = 0.011 <0.05 3. Male genital organs Patient QoL-MCS beta = 0.148, p = 0.420 ns	weak to moderate +	Disease- and treatment-related variables: tumour stage, time since diagnosis and kind of treatment (surgery, radiation, chemotherapy, hormonal treatment). Carer's sociodemographic variables: age, children, years of schooling and household income. Carer's psychosocial variables: perception of social support and quality of partner relationship. Sex was included as an intersubject factor.
Bishop (2007)	CES-D. Clinical depression >= 16	CES-D	Least square mean = 9.24 Clinical depression: 12% male, 27% female	Least square mean = 9.95 Clinical depression: 19% male, 24% female	Regression model Patient depression -> Carer depression beta = 0.14, p = 0.036	weak +	Carer's sex, optimism, current social straint, transplantation contributed to life change.
Boehmer (2016)	Fear of recurrence (FOR) scale: Higher scores indicate greater FOR .	FOR scale	Carers to HSW M (SD) = 75.2 (13.6) Carers to SMW M (SD) = 71.8 (16.5)	HSW M (SD) = 73.9(15.4) SMW M (SD) = 70.9 (16.4)	A. FoR-FoR rs = 0.29, p <0.0001 (from text) B.Simultaneous equation model (SIM) analyses: 1.Direct effects -Carers'FOR on Patients'FOR beta = 0.49, p = 0.0008 -Patients'FOR on Carers'FOR beta = 0.06, p = 0.7074 ns 2.Total effects -Carers'FOR on Patients'FOR: beta = 0.51, p = 0.0017 -Patients'FOR on Carers'FOR beta = 0.06, p = 0.7154 ns	weak to strong +	1.Direct effects: account for all independent factors found significant in the model selection step along with the effect of the other actor’s FOR. Covariates: anti-estrogen therapy, years since diagnosis, carer discrimination score, survivors’ comorbidities, carers’ total social support scores (MPSS). 2.The total effects accounting for age and proportion of life in relationships with patients.
Bond (2014)	Modified Neuropsychiatric Inventory Questionnaire (NPI-Q). Carers rate their level of distress associated with patients' neuropsychiatric symptoms on a scale of 0 (not at all) to 5 (extreme or very severe).	Carer-reported neuropsychiatric symptoms (anxiety, depression).		Depression/dysphoria 78.3% Anxiety 56.5%	Mean level of carer distress associated with: Patient depression/ dysphoria M = 2.5 "mild- moderate" Patient anxiety M = 2.5 "mild- moderate"	moderate
Braun (2021)	1. GAD-7. Subthreshold <5, mild anxiety 5-9, moderate anxiety 10-14, severe anxiety >=15. 2. PHQ-9. Subthreshold <5, mild depression 5-9, moderate depression 10-14, moderately severe depression 15-19, severe depression >=20. 3. DAS. Range 0-15. Higher scores indicate higher death anxiety. 4. Fear of cancer recurrence (FCR-7). Range 6-40. Higher scores indicate higher FOR.	1. GAD-7. 2. PHQ-9. 3. DAS. 4. Fear of cancer recurrence (FCR-7).	Anxiety M (SD) = 6.08 (5.19) Depression M (SD) = 4.35 (4.60) Death anxiety M (SD) = 6.08 (2.79) FOR M (SD) = 21.62 (9.16)	Anxiety M (SD) = 5.05 (5.45) Depression M (SD) = 6.36 (6.01) Death anxiety M (SD) = 5.82 (2.87) FOR M (SD) = 17.15 (8.93)	A. APIM of effects depression on FOR Patient depression -> Carer FOR beta = 0.168 ns Carer depression -> Patient FOR beta = -0.266 ns Patient FOR <-> Carer FOR beta = 0.266 ns B. APIM of effects anxiety on FOR Patient anxiety -> Carer FOR beta = 0.182 ns Carer anxiety -> Patient FOR beta = -0.104 ns Patient FOR <-> Carer FOR beta = 0.011 ns C. APIM of effects death anxiety on FOR Patient death an…		Age and gender do not have significant actor or partner effects.
Bueno-Robles (2016)	POMS-A. Higher scores indicate higher levels of mood alteration.	POMS-A.	Distress M (SD) = 60.7 (4.9)	Distress M (SD) = 61.4 (5.7)	Distress r = 0.5, p <0.001	strong +
BürgerLazar (2020)	PedsQL 4.0–Family Impact Module (Parent report). Higher scores indicate better QoL-Emotional functioning domain.	PedsQL 4.0 (parent proxy-report formats). Higher scores show better QoL-Emotional functioning domain.	Score: not report	Score: not report	QoL-Emotional functioning domain - QoL-Emotional functioning domain Cohen's coefficient = 0.42, p < 0.01	moderate +
Bybee (2022)	1. Trauma and Loss Spectrum-Self Report (TALS-SR) Lifetime Version. 2. DASS-21. Higher scores indicate higher distress.	1. TALS-SR 2. DASS-21	Scores: not report	Scores: not report	A. APIM testing the ability of post-traumatic growth to predict distress Patient distress <-> Carer distress beta = 0.31, p <0.05 B. APIM testing the ability of life-course stress to predict dsitress Patient life-course stress -> Carer dsitress beta = 0.13, p <0.05 Carer life-course stress -> Patient dsitress beta = 0.00 ns Patient life-course stress <-> Carer life-course stress beta = 0.38, p <0…	weak to moderate +	Covariates in all models: age, duration of couples’ relationship, length of time since diagnosis, stage of cancer, patient’s expected prognosis, and prior mental health diagnoses.
Caillot-Ranjeva (2021)	1. STAI. Range: 20-80, higher scores indicating higher anxiety. 2. CES-D. Range: 0-60. Depression cut-off: 17 for men and 23 for women.	1. STAI. 2. CES-D.	After cancer diagnosis Trait anxiety M (SD) = 39.5 (9.7) Depression n (%) = 32 (11.4)	After cancer diagnosis Trait anxiety M (SD) = 38.3 (9.0) Depression n (%) = 26 (9.2)	After cancer diagnosis, APIM Patient trait anxiety -> Carer depression OR = 0.94, p = 0.034 Carer trait anxiety -> Patient depression OR = 0.99, ns	weak +	Comorbidities (myocardial infarction, angina, stroke, dyspnea, heart failure, diabetes, and disability)
Cantisano (2023)	SF-36-French version. Subscale range: 0-100. Higher scores reflect better QoL-MCS.	SF-36-French version. Subscale range: 0-100. Higher scores reflect better QoL-MCS.	QoL-MCS M (SD) = 23.11 (1.49)	QoL-MCS M (SD) = 23.12 (1.13)	A. Patient QoL-MCS - Carer QoL-MCS r = 0.40, p <0.05 B. Multivariable regression of carer QoL-MCS Patient QoL-MCS: unclear report	moderate +	Unclear
Cao (2022)	1. HADS-Chinese version. Higher scores demonstrate higher levels of anxiety or depression. 2. SF-12. Range 0-100, higher scores indicating better QOL-MCS	1. HADS-Chinese version 2. SF-12	Anxiety M (SD) = 8.8 (4.4) Depression M (SD) = 8.5 (4.7) QoL-MCS M (SD) = 41.9 (7.9)	Anxiety M (SD) = 8.6 (4.5) Depression M (SD) = 8.3 (4.9) QoL-MCS M (SD) = 41.3 (8.4)	A. Patient anxiety - Carer anxiety r = 0.338, p <0.001 Patient depression - Carer depression r = 0.330, p <0.001 Patient QoL-MCS- Carer QoL-MCS r = 0.217, p <0.001 B. APIMeM testing the impact of self-efficacy on QoL-MCS mediated by Benefit finding Patient QoL-MCS <-> Carer QoL-MCS beta = 0.21 ns C. APIMeM testing the impact of self-efficacy on QoL-MCS mediated by psychological distress Patient d…	A. weak to moderate +	Self-efficacy, benefit finding, QoL-PCS
CarmackTaylor (2008)	BSI. Distressed T score >=63 on the Global Severity Index (GSI), or T score >=63 on any two dimensions (Somatization, Obsessive-Compulsive, Interpersonal Sensitivity, Depression, Anxiety, Hostility, Phobic Anxiety, Paranoid Ideation, and Psychoticism)	BSI	Psychological distress 36.4% (using the BSI definition) GSI (T score) M (SD) = 53.1 (10.8) Depression M (SD) = 53.7 (10.0) Anxiety M (SD) = 54.0 (10.8)	Psychological distress 34.6% GSI (T score) M (SD) = 53.9 (10.0) Depression M (SD) = 53.7 (10.0) Anxiety M (SD) = 54.0 (10.7)	A. Distress - Distress r = 0.151, p = 0.074 ns Depression - Depression r = 0.048, p = 0.568 ns Anxiety - Anxiety r = 0.128, p = 0.129 ns B. Two stepwise regression analyses predicting psychological distress in patients and carers Partner distress: ns		Step one included demographic and medical factors as control variables, and step two included all of the proposed predictor variables.
Cassileth (1985)	1. STAI. Higher scores indicate higher anxiety. 2. Mental Health Index. Higher scores indicate better mental health.	1. STAI.. Higher scores indicate higher anxiety. 2. Mental Health Index. Higher scores indicate better mental health.	1. State anxiety M (SD) = 36.8 (11.7) 2. Mental health M (SD) = 14.3 (30.8)	1. State anxiety M (SD) = 37.4 (12.6) 2. Mental health M (SD) = 18.7 (32.8)	1. State anxiety r = 0.28, p <0.0001 2. Mental health r = 0.40, p <0.00001
Chan (2009)	Survey using “Support Team Assessment Schedule” (STAS). (dichotomised as 0 = zero and 1 = any distress in each physical or psychosocial STAS item)	Survey using “Support Team Assessment Schedule” (STAS). (dichotomised as 0 = zero and 1 = any distress in each physical or psychosocial STAS item)	1.Family anxiety: No worries 49.1% Worry over changes 34.5% Occasional physical or behavioral symptoms of anxiety 7.3% Often anxious 0.1% Completely and continuously preoccupied with anxiety and worries 0% 2.Depressed family response to patient’s illness: not report	Psychosocial Symptoms of Patients: not report	Stepwise regression model for Psychosocial Symptoms of Patients: Family anxiety beta = 0.33, p <0.001 Depressed family response to patient’s illness beta = 0.12, p <0.05	weak to moderate +	Carers' support/acceptance, grief, depressed emotion of patients, acceptance toward change in illness, patient insight
Chan (2017)	HADS. Higher scores suggest greater anxiety or depression.	HADS.	Anxiety M (SD) = 7.77 (3.93) Depression M (SD) = 6.45 (3.86)	Anxiety M (SD) = 7.79 (3.86) Depression M (SD) = 7.41 (4.03)	A. Patient anxiety - Carer anxiety r = 0.48, p <0.01 Patient depression - Carer depression r = 0.55, p <0.01 B. APIM for anxiety and sleep disturbance Patient anxiety <-> Carer anxiety beta = 0.48, p <0.001 C. APIM for depression and sleep disturbance Patient depression <-> Carer depression beta = 0.48, p <0.001	moderate to strong +	Couple's sex, age, cancer type, and duration since cancer diagnosis.
Chen (2020)	CQOLC. Range 0-140. Higher scores reflect reflect high levels of stress.	CES-D. Range: 0-60. Depression >=16	Low stress 42.7% Moderate stress 36% High stress 21.3%	Depression: not report	Cross-lagged panel analyses T0 patient depression <-> T0 carer stress beta = 0.22, p <0.05 T0 patient depression -> T1 carer stress beta = 0.21, p <0.01 T0 carer stress -> T1 carer stress beta = 0.08 not significant T1 patient depression -> T2 carer stress beta = 0.09 not significant T1 carer stress -> T2 patient depression beta = -0.22, p <0.05	weak +/-	Gender
Chen (2021)	1. Hamilton Anxiety Scale (HAMA). No anxiety <7, possible anxiety 7-14, anxiety 14-21, significant anxiety 21-29, severe anxiety >29. 2. HAMD.No depression <8, mild depression 8-20, moderated epression 20-35, severe depression >35.	1. HAMA. 2. HAMD.	Anxiety 6.10 (6.47) Depression M (SD) = 5.37 (5.35)	Anxiety = 8.46 (5.98) Depression = 8.42 (6.84)	Patient depression - Carer depression rs = 0.220, p <0.001 Patient depression - Carer anxiety rs = 0.243, p <0.05 Patient anxiety - Carer depression rs = 0.140 ns Patient anxiety - Carer anxiety rs = 0.187, p <0.05	weak +
Chien (2017)	HADS-A & HADS-D. Normal case <7; Doubtful anxiety/depression 8-10; Defined anxiety/depression >11.	HADS-A & HADS-D.	Anxiety & depression scores: not reported	Anxiety mean: from 3.15 to 4.43 across the five data assessment points. Depression mean: from 4.37 to 5.07 across the five data assessment time points.	A. Bivariable GEE model predicting patient anxietry Carer anxiety beta = 0.269, p <0.001 Carer depression beta = 0.213, p <0.001 B. Multivariate GEE model predicting patient anxiety Carer anxiety beta = 0.105, p = 0.020 Carer depression beta = 0.032, p = 0.460 ns C. Bivariable GEE model predicting patient depression Carer anxiety beta = 0.111, p = 0.067 ns Carer depression beta = 0.147, p = 0.006…	All weak +	A & C. Individual factors for patients comprised socio-demographic characteristics, clinical characteristics, prostate-specific symptoms, appraisals of disease and coping behaviours. Partner factors involved partners’ socio-demographic characteristics, appraisals of patients’ disease, coping behaviours. B & D. All significant factors in the bivariable analyses were then analysed according to a mu…
Chien (2018)	1. PANAS-Negative affect subscale. Subscale range 10-50. Higher scores indicalte higher levels of negative affectivity. 2. Memorial Anxiety Scale for prostate cancer (MAX-PC). Range of prostate cancer-related anxiety subscale: 0-33. Range of PSA-related anxiety subscale: 0-9. Range of FOR subscale: 0-12. Higher scores indicate higher anxiety.	1. PANAS-Negative affect subscale. 2. MAX-PC.	T0 negative affect M (SD) = 18.54 (7.37) T0 prostate cancer-related anxiety M (SD) = 15.50 (7.94) T0 PSA-related anxiety M (SD) = 1.94 (2.12) T0 FOR M (SD) = 6.13 (2.20) T1 negative affect M (SD) = 18.35 (7.16) T1 prostate cancer-related anxiety M (SD) = 16.11 (7.71) T1 PSA-related anxiety M (SD) = 1.92 (2.45) T1 FOR M (SD) = 6.27 (1.94) T2 negative affect M (SD) = 18.06 (6.38) T2 prostate cancer…	T0 negative affect M (SD) = 17.71 (6.48) T0 prostate cancer-related anxiety M (SD) = 12.44 (9.23) T0 PSA-related anxiety M (SD) = 1.79 (2.41) T0 FOR M (SD) = 5.88 (2.37) T1 negative affect M (SD) = 15.92 (7.02) T1 prostate cancer-related anxiety M (SD) = 11.38 (8.26) T1 PSA-related anxiety M (SD) = 1.38 (1.75) T1 FOR M (SD) = 5.69 (1.73) T2 negative affect M (SD) = 15.33 (6.30) T2 prostate cancer…	A. Bivariable GEE models for patient's outcomes Carer negative affect -> Patient negative affect beta = 0.175 ns Carer prostate cancer-related anxiety -> Patient prostate cancer-related anxiety beta = 0.248, p <0.001 Carer PSA-related anxiety -> Patient PSA-related anxiety beta = 0.203, p <0.001 Carer FOR -> Patient FOR beta = 0.025 ns B. Bivariable GEE models for carer's outcomes Patient negativ…	weak +	C. Patient's age, treatment, hormonal symptoms, relationship statisfaction. D. Patient's religion, cancer stage, carer's relationship satisfaction.
Cohen (2007)	1. GSI. Higher scores indicate higher distress. 2. Degree of subjective caregiving burden. Range 1-5. Higher scores indicate higher burden.	GSI.	1. Mother with primary cancer Carer distress M (SD) = 0.50 (0.37) Carer burden M (SD) = 1.59 (1.00) 2. Mother with advanced cancer Carer distress M (SD) = 0.86 (0.46) Carer burden M (SD) = 2.08 (1.05)	1. Mother with primary cancer Patient distress M (SD) = 0.64 (0.55) 2. Mother with advanced cancer Patient distress M (SD) = 0.92 (0.39)	A. Patient (mother) distress - Carer (daughter) distress r = 0.38, p <0.001 Patient distress - Carer burden r = 0.31, p <0.05 B. Path analysis Patient distress -> Carer distress beta = 0.38, p <0.05 Patient distress -> Carer burden beta = 0.35, p <0.05	moderate +	B. Patient's disease, meeting, menstrual cycle, norepinephrine, cortisol, natural cytotoxic activity, IL-12, IL-2.
Cormio (2014)	HADS. Range for each subscale is 0–21, with 11 or higher indicating the clear presence of anxiety/depression. Total score measured distress.	HADS	HADS total score: not report	HADS total score: not report	Patient dsitress - Carer distress ICC = 0.993, p = 0.000 Authors reported HADS-A, HADS-D to check associations with QoL-MCS within patients and within carers. Only check intraclass assocation for distress (yes), and gobal QoL (not mental, not interest).	Strong +
Cotrim (2008)	1. Burden assessment scale. 2. Beck depression inventory (BDI). 3. STAI.	1. EORTC QLQ-C30. 2. HADS.	A. Carers of non-stoma patients Carer burden: not report Carer depression M = 9.2422 Carer state anxiety M = 24.9546 Carer trait anxiety M = 24.9546 B. Carers of stoma patients Carer burden: not report Carer depression M = 13.3969 Carer state anxiety M = 32.4211 Carer trait anxiety M = 32.4211	A. Non-stoma patients 1. QoL- Emotional functioning domain M = 46.65 2. Anxiety M = 8.45 3. Depression M = 6.93 B. Stoma patients 1. QoL- Emotional functioning domain M = 34.06 2. Anxiety M = 10.43 3. Depression M = 9.80	A. 1. Non-stoma patients (n = 64) Patient depression - Carer burden r = 0.29, p = 0.02 Patient anxiety - Carer burden rs = 0.36, p <0.01 Patient anxiety - Carer depression rs = 0.28, p <0.01 Patient anxiety - Carer state anxiety rs = 0.29, p <0.05 Patient anxiety - Carer trait anxiety rs = 0.28, p <0.05 2. Stoma patients (n = 32) Patient depression - Carer burden r = 0.50, p <0.001 Patient anxiet…	moderate to strong +/-	C. Marital Satisfaction Index, Body Image
deCastro (2020)	Brazilian version-PCLC 5. Higher scores indicate high severity of PTSS.	PCLC-5	Total PTSS M (SD) = 0.81 (0.77) 17.4% PTSD (using cluster criteria)	Total PTSS M (SD) = 1.00 (0.75) 21.7% had PTSD (using cluster criteria)	A. Patient PTSS - Carer PTSS r = 0.26, p = 0.079, p < 0.10 B. Multivariable regression and a bootstrapping procedure to test the mediation hypothesis: Patient's PTSS -> Parent's PTSS beta = 0.25, p = 0.08 ns		Parent's QoL
DePadova (2021)	HADS. Clinically significant anxiety/depression >=8	HADS.	Anxiety M (SD) = 6.3 (3.6) Depression M (SD) = 4.4 (2.9)	Anxiety M (SD) = 6.2 (3.9) Depression M (SD) = 4.8 (3.5)	A. Carer anxiety - Patient anxiety r = 0.100, p >0.05 ns Carer depression - Patient depression r = 0.150, p >0.05 ns Patient anxiety - Carer depression r = 0.155, p >0.05 ns Patient depression - Carer anxiety r = 0.143, p >0.05 ns B. APIM examining the association between Depression and Anxiety Patient Depression -> Carer Anxiety beta = -0.034, p = 0.545 ns Carer Depression -> Patient Anxiety bet…
Dotto (2022)	STAI. State/trait anxiety >41/53.	Separation Anxiety Assessment Scale for Children (SAAS-C).	Mothers' total anxiety M (SD) = 44.63 (23.78)	Children's separation anxiety M (SD) = 36.69 (14.27)	Multivariable linear regression analysis for patients’ separation anxiety: Mothers’ total anxiety beta = 0.221, p = 0.050	moderate +	Adjust for children's age
Douglas (2016)	POMS-SF. Higher total scores indicate poor emotional mood state (distress).	FACT-G.	T0 M (SD) = 12.36 (17.70) T1 M (SD) = 12.20 (19.30) T2 M (SD) = 10.61 (20.30)	T0 M (SD) = 118.83 (4.40) T1 M (SD) = 19.43 (3.80) T2 M (SD) = 19.09 (4.10)	A.Patient Emotional QoL - Carer distress T0, T1, T2 p <0.05 B.Multivariable linear regression predicting carer distress T0 Patient Emotional QoL -> T0 Carer distress ns T0 Patient Emotional QoL -> T1 Carer distress ns T1 Patient Emotional QoL -> T1 Carer distress beta = -0.25, p <0.05 T0 Patient Emotional QoL -> T2 Carer distress ns T2 Patient Emotional QoL -> T2 Carer distress beta = -0.23, p <0…	A. unclear B. weak - C. weak -	B. Caregiver gender and age, patient Physical QoL. C. Patient Physical QoL.
Duprez (2017)	1. STAI. Very high level of anxiety >65, high 56-65, medium 46-55, low 36-45, very low <=35. . 2.CES-D. Significant depressive symptoms >17 (male) or >23 (female).	1.STAI 2.CES-D	Anxiety M (SD) = 42.09 (13.70) Depression M (SD) = 16.73 (8.16)	Anxiety M (SD) = 45.65 (13.59) Depression M (SD) = 18.49 (8.09)	Carer anxiety - Patient anxiety r = 0.30, p <0.01 Carer depression - Patient depression r = 0.36, p <0.001	moderate +
Ellis (2021)	1. Omega Screening Questionnaire-mental distress. Range: 0-2, higher scores indicating more distress. 2. FACT-G. Higher scores indicating better QOL-emotional domain.	1. Omega Screening Questionnaire-mental distress. 2. FACT-G.	Mental distress M (SD) = 0.60 (0.61) QoL-Emotional domain M (SD) = 16.40 (4.64)	Mental distress M (SD) = 0.54 (0.58) QoL-Emotional domain M (SD) = 17.69 (4.42)	A. Carer mental distress - Patient mental distress r = 0.30, p <0.001 Carer mental distress - Patient QoL-Emotional domain r = −0.20, p <0.05 Carer QoL-Emotional domain - Patient mental distress r= −0.20, p <0.05 Carer QoL-Emotional domain - Patient QoL-Emotional domain r = 0.28, p<0.01 B. APIM: mental distress -> QoL-Emotional domain Partner effects were not reported, as they were not significan…	Weak to moderate +/-	Age, gender, education, cancer type, current treatment (yes/no), spousal caregiver (yes/no), income, advanced cancer (yes/no), metastatic disease (yes/no), cancer recurrence (yes/no), and caregiver living with patient (yes/no)
Ernst (2017)	SF12. Higher scores indicate better QoL-MCS.	SF12	QoL-MCS T1 M (SD) = 46.4 (10.49) T2 M (SD) = 46.5 (11.10)	QoL-MCS T1 M (SD) = 46.2 (10.70) T2 M (SD) = 47.6 (11.0)	Actor–partner interdependence model (APIM) (not baseline) T2 carer QoL-MCS - T2 patient QoL-MCS beta = 0.26, not significant (ns)		Pt's age, Pt's QoL, Pt's dyadic coping, Carer's QoL, Carer's dyadic coping. Age was included as relevant factors for the outcome QoL t2 in the regression model.
Eton (2005)	1. CESD-D. Higher score indicate higher depression. 2. SF-36. Range 0-100. Higher scores indicate higher QoL-mental health domain.	1. CES-D. 2. SF-36.	Genenral distress (or depression) M (SD) = 0.56 (0.46) QoL-Menatal healh domain: not report	Genenral distress (or depression) M (SD) = 0.48 (0.48) QoL-Menatal healh domain: not report	Patient depression - Carer depression r = 0.03 ns Patient QoL-mental health domain - Carer depression r = -0.07 ns	weak +/-	Personal factors (age, gender, race, education), stressors, family recources, meaning of cancer illness.
Ey (1999)	Brief Symptom Inventory (BSI). Clinical distress T-score >63	BSI.	Clinical psychological distress 26% in carers Husband carer M (SD) = 54.67 (10.45) Wife carer M (SD) = 54.43 (10.16)	Clinical psychological distress 18% in female patients Female patient M (SD) = 53.80 (9.42) Male patient M (SD) = 55.50 (5.32)	Insignificant results were not reported. A. 1. Husband carer - Female patient (43 dyads) Distress - Distress r = 0.30, p <0.05 2. Wife carer - Male patient (15 dyads) Distress - Distress r = 0.60, p <0.05 B. Regression "None was a significant predictor of patients’ or husbands’ distress."	A. 1. moderate + 2. strong +
Falzarano (2021)	Prolonged Grief-12 (PG-12) Scale. Higher scores indicate higher grief.	PG-12	Change in grief (1st follow-up - baseline) M (SD) = −0.32 (0.84)	Change in grief M (SD) = −0.03 (0.75)	A. Patient change in grief - Carer change in giref r = 0.28, p = 0.006 B. Multivariable linear regression models 1. Carer change in grief -> Patient change in grief beta = 0.28, p = 0.001 2. Patient change in grief -> Carer change in grief beta = 0.31, p = 0.007	weak to modrate +
Fang (2001)	Mental Health Inventory-Distress subscale. Higher scores indicate greater distress.	Mental Health Inventory-Distress subscale.	T1 distress M (SD) = 51.54 (14.87) T2 distress M (SD) = 46.42 (13.80) T3 distress M (SD) = 46.42 (14.37)	T1 distress M (SD) = 46.98 (12.97) T2 distress M (SD) = 44.74 (13.60) T3 distress M (SD) = 44.14 (12.37)	A. T1 patient distress - T1 carer distress rs = 0.27, p <0.001 T2 patient distress - T2 carer distress rs = 0.32, p <0.001 T3 patient distress - T3 carer distress rs = 0.37, p <0.001 B. Path analysis T1 patient distress -> T1 carer distress beta = 0.31, p <0.05 T1 carer distress -> T2 patient distress beta = 0.20, p <0.05 T2 patient distress -> T2 carer distress beta = 0.20, p <0.05 T2 carer dist…	weak to moderate +	Patient's functional impairement, carer's rating of marital quality. " The impact of sociodemographic factors such as ethnicity, gender, and age on the associations found in our model remains to be further defined".
Fleming (2006)	1. Center for Epidemiologic Studies Depression (CES-D) scale: Higher score indicate greater depression. Clinically significant depression >=16 2.Short Form of Medical Outcomes Study [SF-12): Higher scores indicate better quality of life -mental component summary (QoL-MCS).	1. CES-D 2. SF-12	Depression Mean(SD) = 13.56 (10.56) Clinical depression 34% QoL-MCS M (SD) = 44.03 (11.23)	Depression M (SD) = 13.67 (10.96) Clinical depression 38% QoL-MCS M (SD) = 49.77 (9.67)	1. Depression - Depression r = 0.409, p <0.05 2. QoL-MCS - QoL-MCS r = 0.423, p <0.05	moderate +
Forst (2022)	HADS. Clinical anxiety/depression >7.	HADS.	Clinical anxiety 48.3% Clinical depression 26.2%	Clinical anxiety 25.7% Clinical depression 22.7%	1. Bivariable regression for carer anxiety Patient anxiety beta = 0.23, p = 0.18 2. Multivariable regression for carer anxiety Patient anxiety beta = 0.25, p = 0.14 ns 3. Bivariable regression for carer depression Patient depression beta = 0.34, p = 0.009 4. Multivariable regression for carer depression Patient depression beta = 0.34, p = 0.002	4. moderate +	1. Carers' gender, age, anxiety, burden, mutation status; Patients' age, gender. 2. Carers' gender, age, depression, burden, mutation status; Patients' age, gender.
Galbraith (2005)	SF-36. Subscale range: 0-100. Higher scores reflect better QoL.	SF-36	Not report	Not report	A. Zero order correlation 1. QoL-emotional functioning At 3.5 years, r = 0.35, ns At 4.5 year, r = 0.09, ns At 5.5 years, r = 0.19, ns 2. QoL-mentla health At 3.5 years, r = -0.03, ns At 4.5 year, r = 0.01, ns At 5.5 years, r = 0.02, ns 2. Partial correlation QoL-Emotional functioning 1. QoL-emotional functioning At 3.5 years, r = 0.30, p<0.05 At 4.5 year, r = 0.13, ns At 5.5 years, r = 0.19, ns …	moderate +	2. after remove effect of the number of comorbidities for each member of the couple.
Garcia-Torres (2022)	1. HADS. Anxiety/Depression >=8. 2.SF-36. Higher score indicate higher QoL-MCS.	1.HADS 2.SF-36	1. Anxiety T1 M (SD) = 8.24 (4.06) T2 M (SD) = 8.45 (3.23) 2. Depression T1 M (SD) = 6.40 (3.9 T2 M (SD) = 7.00 (3.28) 3. QoL-MCS T1 M (SD) = 74.26 (18.80) T2 M (SD) = 58.50 (13.99)	1.Anxiety T1 M (SD) = 8.45 (3.72) T2 M (SD) = 8.73 (3.56) 2.Depression T1 M (SD) = 7.46 (4.16) T2 M (SD) = 7.96 (4.09) 3.QoL-MCS T1 M (SD) = 70.20 (16.98) T2 M (SD) = 70.62 (17.27)	APIM analyses: Patient's anxiety T1 -> Carer's QoL-MCS T2 beta = –0.19, p >0.05 ns Carer's anxiety T1 -> Patient's QoL-MCS T2 beta = 0.69, p >0.05 ns Patient's depression T1 -> carer's QoL-MCS T2 beta = 0.10, p >0.05 ns Carer's depression T1 -> Patient's QoL-MCS T2 beta = 0.16, p >0.05 ns		Age, sex, relationship with patient, cancer type and cancer treatment were used as covariables in all the models after adapting for binary variables
Gilbar (2007)	BSI (partial GSI score). High scores reflects greater psychological distress.	GSI (partial GSI).	Distress M (SD) = 0.59 (0.60)	Distress M (SD) = 0.78 (0.59)	Patient distress - Carer distress r = 0.28, p <0.01
Given (1993)	CES-D. Range: 1-4	CES-D.	M (SD) = 1.70 (0.43)	M (SD) = 1.71 (0.43)	A.Bivariable Depression r = 0.29, p <0.01 B. Multivariable SEM Patient Depression -> Carer depression beta =0.196, p? unclear significant or not		B. Patients' age, physical characteris tics (dependencies in ADL, symptom distress, immobility), carers' reactions, carers' optimism.
Goh (2024)	Generalized Anxiety Disorder-7 (GAD-7). Anxiety ≥10.	GAD-7	M (SD) =5.02 (5.50) Anxiety: 18.2%	M (SD) =6.54 (6.92) Anxiety: 26.7%	Insignificant results were not reported. A. "Significant bivariable correlations were noted for dyads’ anxiety." B. APIM analyses: "None of the partner effects was significant."	unclear	Genral concerns & Anxiety of patient and carers, anxiety (model 1 & 2). Risk perception & Anxiety of patients and carers (model 3). Gender of patient was added as a between-dyads covariate.
Götze (2014)	HADS. “No cases” of anxiety or depression <8, “suspicious cases” 8-10, “definite cases” >10.	HADS.	Anxiety M (SD) = 8.24 (4.3) Depression M (SD) = 8.21 (4.4)	Anxiety M (SD) = 6.42 (4.6) Depression M (SD) = 11.11 (5.1)	Patient anxiety - Carer anxiety r = 0.386, p <0.001 Patient depression - Carer depression r = 0.416, p <0.001	moderate +
GraçaPereira (2012)	1. STAI. Higher scores indicate higher anxiety. 2. BDI-Portugese version. Higher scores indicate more depression.	1. HADS-A. >= 7 clinical anxiety 2. HADS-D. >=5 clinical depression	Total scores of anxiety: not report Total scores of depression: not report	Total scores of anxiety: not report Total scores of depression: not report	Insignificant results were not reported. Carer depression - Patient depression r = 0.287, p = 0.021 Carer anxiety - Patient anxiety ns	weak +
Grunfeld (2004)	1. SF-36. Higher score indicate higher QoL-MCS. 2 .HADS. Anxiety/ Depression >=11.	1.SF-36 2.HADS	At the start of the palliative period: 1.QoL-MCS: M (SD) = 46.6 (12.0) 2.HADS-Anxiety: M (SD) = 8.4 (4.3) HADS-Depression: M (SD) = 5.1 (4.0) Anxiety 35% Depression 11%	At the start of the palliative period: 1. QoL-MCS: M (SD) = 47.1 (11.2) 2. HADS-Anxiety: M (SD) = 7.3 (4. HADS-Depression: M (SD) = 5.2 (4.2) Anxiety 19% Depression 12%	Insignificant results were not reported. At the start of the palliative period, stepwise multivariable regression analyses: Predictors of Carer anxiety Patient anxiety beta = 0.23, p = 0.03	weak+	Patient’s KPS score, HADS anxiety and depression scores, QoL-PCS, QoL-MCS, carer’s age, Zarit Burden Inventory and emotional support.
Gustavsson-Lilius (2007)	1. BDI. Range 0-42, with higher scores indicating severer cognitive-affective symptoms of depression. 2. EMAS-State anxiety subscale. Range 20-100. Higher scores indicate higher anxiety.	1. BDI. 2. EMAS-State anxiety subscale.	1. Females T1 anxiety M (SD) = 39.5 (18.5) T1 depression M (SD) = 6.2 (5.4) T2 anxiety M (SD) = 35.3 (15.0) T2 depression M (SD) = 6.0 (5.4) T3 anxiety M (SD) = 37.3 (15.9) T3 depression M (SD) = 6.1 (5.4) 2. Males T1 anxiety M (SD) = 33.5 (13.9) T1 depression M (SD) = 4.0 (4.4) T2 anxiety M (SD) = 30.1 (13.1) T2 depression M (SD) = 3.9 (4.6) T3 anxiety M (SD) = 30.8 (13.9) T3 depression M (SD) =…	1. Females T1 anxiety M (SD) = 35.0 (14.9) T1 depression M (SD) = 5.0 (4.6) T2 anxiety M (SD) = 28.6 (8.0) T2 depression M (SD) = 4.1 (4.3) T3 anxiety M (SD) = 28.6 (8.3) T3 depression M (SD) = 3.8 (3.8) 2. Males T1 anxiety M (SD) = 33.9 (11.7) T1 depression M (SD) = 4.9 (4.6) T2 anxiety M (SD) = 30.0 (11.4) T2 depression M (SD) = 4.8 (5.3) T3 anxiety M (SD) = 31.6 (12.3) T3 depression M (SD) = 4…	A. T1 patient anxiety - T1 carer anxiety r = 0.28, p <0.01 T1 patient anxiety - T1 carer depression r = 0.22, p <0.01 T1 patient anxiety - T2 carer anxiety r = 0.17 ns T1 patient anxiety - T2 carer depression r = 0.16 ns T1 patient anxiety - T3 carer anxiety r = 0.09 ns T1 patient anxiety - T3 carer depression r = 0.08 ns T1 patient depression - T1 carer anxiety r = 0.24, p <0.01 T1 patient depre…	unclear, or weak to moderate +	Education, baseline sense of coherence, gender, and stage of cancer
Gustavsson-Lilius (2012)	1. BDI. Range 0-42, with higher scores indicating severer cognitive-affective symptoms of depression. 2. Endler Multidimensional Anxiety Scales (EMAS)-State anxiety subscale. Range 20-100. Higher scores indicate higher anxiety.	1. BDI. 2. EMAS-State anxiety subscale.	T1 anxiety M (SD) = 36.2 (16.2) T1 depression M (SD) = 5.2 (5.0) T2 anxiety M (SD) = 32.4 (13.9) T2 depression M (SD) = 4.8 (5.0)	T1 anxiety M (SD) = 34.7 (13.6) T1 depression M (SD) = 4.9 (4.5) T2 anxiety M (SD) = 29.8 (11.5) T2 depression M (SD) = 4.4 (4.8)	Insignificant results were not reported. A. Partial correlation (after controlling for the effect of the dyad) T1 patient anxiety - T1 carer anxiety r = 0.24, p <0.001 T1 patient anxiety - T1 carer depression r = 0.22, p <0.001 T1 patient anxiety - T2 carer anxiety r = 0.18, p <0.01 T1 patient anxiety - T2 carer depression r = 0.13, p <0.05 T1 patient depression - T1 carer depression r = 0.24, p …	weak +	A. Interdenpendence of the dyad B. Gender, optimism, sense of coherence
HajMohammad (2015)	Self-Perceived Pressure from Informal Care (SPPIC)-Dutch version. High scores indicate high levels of burden. Moderate-to-high burden >=4	1. Hospital Anxiety and Depression Scale (HADS). Borderline anxiety/depression 8-10; Significant cases for anxiety/depression >=11. 2. European Organization for Research and Treatment of Cancer-Quality of life questionnaire 30 (EORTC-QLQ C30).	Burden Median (Interquartile range (IQR)) = 3 (1-4)	1. Borderline HADS-A: 9% Significant case for HADS-A: 9% Borderline HADS-D: 9% Significant case for HADS-A: 4% 2. Emotional functioning-QLQ30 Median (IQR) = 92 (75-100)	Patient's factors associated with carer burden: HADS-A (OR = 1.13, 95 % CI 0.95–1.34) ns HADS-D ( OR = 1.20, 95 % CI 0.98–1.44) ns QoL-Emotional functioning OR = -0.67, 95 % CI 0.50–0.90	weak -
Harding (2003)	1. STAI. Range 20-80. 2. General Health Questionnaire (GHQ). Range 0-36. 3. ZBI. Range 0-88.	Carers reported patient's health. Palliative Outcome Scale (POS)-Psychological health subscale. Range 0-12.	Anxiety M (SD) = 51.6 (14.7) Psychological health M (SD) = 15.9 (4.8) Burden M (SD) = 31.3 (13.8)	Psychological health M (SD) = 5 (2.9)	Multivariable linear regression models 1. Patient psychological health -> Carer anxiety beta = 0.31, p = 0.09 2. Patient psychological health -> Carer psychological health beta = 0.37, p = 0.02 3. Patient psychological health -> Carer burden beta = 0.35, p = 0.03	moderate +	1,2,3. Carer's age, gender; Patient's pain, symptoms, physical function
Hasson-Ohayon (2010)	BSI. Cutoff point for psychopathology is a GSI of 63 or a score of 63 on three of the subscales.	BSI.	Total distress M (SD) = 63.16 (12.88) Depression (GSI subscale) M (SD) = 61.23 (12.53) Anxiety (GSI subscale) M (SD) = 63.13 (12.33)	Total distress M (SD) = 59.89 (9.93) Depression (GSI subscale) M (SD) = 55.97 (10.02) Anxiety (GSI subscale) M (SD) = 57.76 (10.99)	APMI Patient distress <-> Carer distress beta = 0.30 ns Patient depression <-> Carer depression beta = 0.31 ns Patient anxiety <-> Carer anxiety beta = 0.26 ns
He (2022)	1. Zung Self-rating Anxiety Scale. Severe anxiey >=50. 2. Zung Self-rating Depression Scale. Severe depression >=50.	1. Zung Self-rating Anxiety Scale. 2. Zung Self-rating Depression Scale.	Anxiety M (SD) = 45.02 (8.39) Depression M (SD) = 43.71 (7.86)	Anxiety M (SD) = 50.75 (9.22) Depression M (SD) = 50.13 (9.93)	Patient anxiety - Carer anxiety r = 0.56, p <0.05 Patient anxiety - Carer depression r = 0.61, p <0.05	strong +
Hodges (2009)	1.HADS. Clinical anxiety/depression >=11. 2.CWS.	1 .HADS. 2. CWS.	T1 Anxiety M (SD) = 7.99 (4.93) T1 Depression M (SD) = 5.60 (3.93) T1 Distress M (SD) = 13.59 (8.36) T1 FOR M (SD) = 11.74 (4.98) T2 Anxiety M (SD) = 8.25 (4.79) T2 Depression M (SD) = 5.51 (3.77) T2 Distress M (SD) = 13.75 (8.00) T2 FOR M (SD) = 11.71 (5.21)	T1 Anxiety M (SD) = 6.52 (4.71) T1 Depression M (SD) = 5.55 (4.22) T1 Distress M (SD) = 12.08 (8.40) T1 FOR M (SD) = 8.27 (5.24) T2 Anxiety M (SD) = 6.19 (4.95) T2 Depression M (SD) = 5.17 (4.52) T2 Distress M (SD) = 11.36 (9.01) T2 FOR M (SD) = 8.46 (5.26)	Insignificant results were not reported. A. T1 Carer FOR - T1 Patient FOR r = 0.334, p <0.01 T2 Carer FOR - T2 Patient FOR r = 0.375, p <0.01 B. Predictive path model of FOR and psychological distress T1 Carer distress <-> T1 Patient distress beta = 0.46 T1 Carer distress <-> T1 Patient FOR beta = 0.36 T1 Patient FOR -> T2 Carer distress beta = 0.12 T1 Patient FOR -> T2 Carer FOR beta = 0.18	weak to moderate +
Hodgson (2021)	1. DT. Range: 0-10. Higher score indicate higher levels of distress. 2. Patient Problem List (PPL). Range: 0–39. Higher score indicate higher levels of distress. 3. PSS. Range: 0–40. Higher total scores indicate higher levels of perceived stress. 4. ZBI. Range 0–88. Higher scores indicate higher levels of burden.	1. DT. 2. PPL. 3. PSS.	Distress by DT M (SD) = 4.74 (2.50) Distress by PPL M (SD) = 12.68 (7.80) Stress M (SD) = 20.59 (6.29)	Distress by DT M (SD) = 5.16 (2.4 Distress by PPL M (SD) = 16.84 (7.3 Stress M (SD) = 18.37 (8.23)	Carer DT - Patient DT r = 0.272, ns Carer DT - Patient PPL r = 0.156, ns Carer DT - Patient stress r = 0.345, ns Carer PPl - Patient DT r = 0.236, ns Carer PPl - Patient PPL r = 0.089, ns Carer PPl - Patient stress r = 0.229, ns Carer stress - Patient DT r = 0.247, ns Carer stress - Patient PPL r = 0.207, ns Carer stress - Patient stress r = 0.496, p <0.05 Carer burden - Patient DT r = 0.152, ns …	10. moderate +
Hoskins (1995)	Psychosocial Adjustment to Illness Scale (PAIS)-Psychological distress subscale.	PAIS-Psychological distress subscale.	1. 7 -10 days postsurgery M (SD) = 12.8 (3.6) 2. 1 month postsurgery M (SD) = 11.9 (3.5) 3. 2 months postsurgery M (SD) = 11.4 (3.7) 4. 3 months postsurgery M (SD) = 11.4 (4.0) 5. 6 months postsurgery M (SD) = 11.1 (3.6) 6. 1 year postsurgery M (SD) = 11.1 (3.8)	1. 7 -10 days postsurgery M (SD) = 113.3 (4.1) 2. 1 month postsurgery M (SD) = 12.6 (4.1) 3. 2 months postsurgery M (SD) = 12.4 (4.3) 4. 3 months postsurgery M (SD) = 12.3 (4.2) 5. 6 months postsurgery M (SD) = 12.3 (3.9) 6. 1 year postsurgery M (SD) = 11.4 (3.2)	Distress 1. 7-10 days postsurgery r = 0.12, p? ns 2. 1 month postsurgery r = 0.18, p? ns 3. 2 months postsurgery r = 0.27, p = 0.02 4. 3 months postsurgery r = 0.29, p = 0.04 5. 6 months postsurgery r = 0.27, p = 0.008 6. 1 year postsurgery r = 0.37, p? ns	3. weak+ 4. weak+ 5. weak+
Ihrig (2022)	1. German version-DT. High levels of psychological distress ≥6. 2. PHQ-4. Depression/Anxiety ≥3.	1.German version-DT. 2.PHQ-4.	Distress M (SD) = 5.7 (2.8), 59% ≥ 6 Anxiety M (SD) = 1.35 (1.40), 18% ≥ 3 Depression M (SD) = 1.79 (1.64) 22% ≥ 3	Distress M (SD) = 4.8 (2.7), 38% ≥ 6 Anxiety M (SD) = 1.94 (1.59), 29% ≥ 3 Depression M (SD) = 1.84 (1.45), 23% ≥ 3	Distress - Distress r = 0.53, p <0.001 Anxiety - Anxiety r = 0.24, p = 0.024 <0.05 Depression- Depression r = 0.53, p <0.001	weak to strong +
Jacobs (2017)	HADS. Range 0-21. Higher scores indicate greater anxiety/depression. Clinical anxiety/depression >=8.	HADS.	Anxiety M (SD) = 6.93 (4.4 Clinical anxiety 42% Depression M (SD) = 4.65 (4.0 Clinical depression 16%	Anxiety M (SD) = 5.31 (3.9 Clinical anxiety 27% Depression M (SD) = 3.81 (3.55) Clinical depression 21%	A. Carer anxiety - Patient anxiety r = 0.21, p <0.01 Carer anxiety - Patient depression r = 0.14, p <0.05 Carer depression - Patient anxiety r = 0.23, p <0.001 Carer depression - Patient depression r = 0.21, p <0.001 B. APIM Carer anxiety -> Patient depression beta = 0.08, p = 0.008 Patient anxiety -> Carer depression beta = 0.08, p = 0.008	weak +	Age, gender, dyad marital status.
Janda (2007)	1. FACT-G. Subscale range 0-24. Higher scores indicate higher QoL-Emotional wellbeing. 2. HADS. Anxiety or depression >=11.	1. FACT-G. 2. HADS.	QoL Emotional wellbeing M (SD) = 17.5 (5.9) Anxiety M (SD) = 9.2 (4.6) Depression M (SD) = 5.4 (4.0)	QoL Emotional wellbeing M (SD) = 16.7 (5.1) Anxiety M (SD) = 8.1 (4.2) Depression M (SD) = 5.7 (4.9)	Patient-QoL Emotional wellbeing - Carer-QoL Emotional wellbeing r = 0.31, p = 0.03 Patient anxiety - Carer anxiety r = 0.28, p = 0.04 Patient depression - Carer depression r = 0.32, p = 0.02	weak to moderate +
Janda (2017)	1. HADS. Anxiety or depression >=11. 2. FACT-G. Subscale range 0-24. Higher scores indicate higher QoL-Emotional wellbeing.	1. HADS. 2. FACT-G.	1. Subclinal or clinical anxiety 28% 2. Subclinal or clinical depression 32% 3. QoL-Emotional wellbeing Median (IQR) = 18 (12, 21)	1. Subclinal or clinical anxiety 53% 2. Subclinal or clinical depression 31% 3. QoL-Emotional wellbeing Median (IQR) = 18 (13, 22)	Patient depression - Carer depression intraclass correlation (ICC) = 0.53, p <0.001 Patient axiety - Carer anxiety ICC = 0.43, p = 0.027 Patient QoL-Emotional wellbeing - Carer-QoL-Emotional wellbeing ICC = 0.46, p = 0.003
Jansen (2019)	Zarit Burden Interview (ZBI-12). High burden >=17.	Geriatric Depression Scale (GDS-15). Having depressive complaints >=5.	Overall burden T1: M (SD) = 9.48 (6.9 T2: M (SD) = 9.40 (8.25) T3: M (SD) = 8.37 (7.56)	Depression T1: 4.09% T2: 1 4.71% T3: 2.99%	A. Carer burden - Patient depression T1: OR (95% CI) = 2.99 (1.58–5.64) T2: OR (95% CI) = 6.21 (2.16–17.85) T3. OR (95% CI) = 3.55 (1.06–11.86) B. Multivariable analyses for developing carer burden at T2: T1 patient's depression OR (95% CI) = 4.70 (1.09–20.3	A. T1. moderate + T2. strong + T3. moderate + B. strong +	Emotional loneliness, Social loneliness
Jenewein (2008)	1. HADS. Possible anxiety/depression 8–10, Probable anxiety/depression >10. 2. WHOQOL-BREF. Higher scores indicate higher level QoL-psychological domain.	1. HADS. 2. WHOQOL-BREF.	QoL-psychological domain M (SD) = 78.3 (13.8) Depression M (SD) = 3.5 (3.3) Anxiety M (SD) = 5.7 (3.8)	QoL-psychological domain M (SD) = 80.1 (12.7) Depression M (SD) = 2.9 (2. Anxiety M (SD) = 4.5 (3.0)	QoL-psychological domain - QoL-psychological domain r = 0.08, p = 0.69 ns Depression - Depression r = 0.19, p = 0.29 ns Anxiety - Anxiety r = 0.29, p = 0.14 ns
Johansen (2018)	CRA. Cut-off of total burden: not report	CES-D. Range: 0-60. Higher scores indicate greater depression.	Total burden score: not report	Depression M (SD) = 10.9 (3.8)	Multivariable linear regression predicting carer burden Patient depression beta = -0.134, p = 0.28 ns		Gender, age, and marital status
Kaye (1993)	PAIS-Distress domain. Higher scores indicate higher distress.	PAIS-Distress domain.	Initial interview M = 52.27 3 months M = 57.67 6 mohths: not report (small drop)	Initial interview M = 52.33 3 months M = 56.6 6 mohths: not report (small drop)	Patient distress - Carer distress Initial interview: r = -0.058, p = 0.418 ns 3 months: r = 0.287, p = 0.150 ns 6 months: r = 0.52, p = 0.028	strong +
Kehoe (2019)	1. GAD-7. Anxiety >=5. 2. DT. At least moderate distress >=4. 3. SF-12. Subscale range: 0-100, with higher scores indicating better QoL-MCS.	DT.	Anxiety 24.4% Distress 43.5% QoL-MCS M (SD) = 51.1 ( 9.8)	Distress: not report	A. Stepwise regression model with number of Geriatric Assessment (GA) domains impared Patient distress - Carer anxiety OR (95% CI) = 2.07 (1.22-3.52), p <0.01 Patient dsitress - Carer distress OR (95% CI) = 2.79 (1.76-4.44), p<0.01 Patient distress - Carer QoL-MCS OR (95% CI) = −2.62 (−4.70 - −0.54), p <0.05 B. Stepwise regression model evaluating the number of GA domains with individual Geriatri…	Weak to moderate +/-	A. Carer age, sex, race, income, comorbidity;patient cancer type, number of GA domains impaired. B. Carer age, sex, race, income, comorbidity;patient cancer type, impared function, impared nutrition.
Kershaw (2008)	SF-12. T-score >50 indicate better QoL-MCS than the population.	SF-12	QoL-MCS M (SD) = 51.7 (9.9)	QoL-MCS M (SD) = 53.5 (9.6)	Patient QoL-MCS - Carer QoL-MCS r = 0.25, p <0.05	weak +
Kershaw (2015)	Modified version-FACT-G. Higher score indicate higher QoL-MCS.	Modified version-FACT-G.	QoL-MCS T1 M (SD) = 16.61 (5.36) T2 M (SD) = 17.55 (5.00) T3 M (SD) = 17.10 (5.38)	QoL-MCS T1 M (SD) = 16.61 (5.36) T2 M (SD) = 17.55 (5.00) T3 M (SD) = 17.00 (5.38)	A. T1 carer QoL-MCS - T1 patient QoL-MCS r = 0.311, p <0.01 B. APIM path analyses T1 carer QoL-MCS - T2 patient QoL-MCS beta = 0.115, p <0.05 T2 patient QoL-MCS - T3 carer QoL-MCS beta = 0.085, p <0.05 T2 carer QoL-MCS - T3 patient QoL-MCS beta = 0.079, p <0.05	weak to moderate +	Control for age, gender, relationship of caregiver, type of cancer, patient and caregiver comorbidities, and intervention group status.
Kim (2007)	PSS. Range: 4-16.Higher scores reflects greater stress.	SF-36. Range: 0-100. Higher composite scores reflect better QoL-MCS.	Caregiving stress M (SD) = 6.68 (2.38)	QoL-MCS M (SD) = 44.81 (10.83)	Path model Patient QoL-MCS -> Caregiving stress beta = -0.24, p < 0.001	weak -	Carers' gender, carers' esteem, patients' QoL-Physical component summary (PCS).
Kim (2008)	1.Profile of Mood States-Short Form (POMS-SF). Higher scores reflect greater levels of psychological distress. 2.SF-36. Higher composite scores reflected better QoL-MCS.	1.POMS-SF. 2. SF-36.	1.Breast cancer Psychological distress M (SD) = 3.64 (19.77) QoL-MCS M (SD) = 53.05 (7.50) 2.Prostate cancer Psychological distress M (SD) = 4.40 (19.14) QoL-MCS M (SD) = 52.13 (10.7	1.Breast cancer Psychological distress M (SD) = 5.00 (20.96) QoL-MCS M (SD) = 52.19 (8.89) 2.Prostate cancer Psychological distress M(SD) = 3.67 (18.09) QoL-MCS M(SD) = 53.85 (8.48)	A. 1. Breast cancer Psychological distress - Psychological distress r = 0.32, p <0.001 QoL-MCS - QoL-MCS r = 0.18 ns 2.Prostate cancer Psychological distress - Psychological distress r = 0.27, p <0.05 QoL-MCS - QoL-MCS r = 0.39, p <0.001 B. SEM model implied by the APIM 1. Breast cancer Patient psychological distress -> Carer QoL-MCS beta = 0.04 ns Carer psychological distress -> Patient QoL-MCS …	moderate+
Kim (2008)	1. POMS-SF. Higher scores reflect greater distress. 2. SF-36. Higher scores reflect better QoL-MCS.	1. POMS-SF. 2. SF-36.	Distress M (SD) = 0.12 (1.03) QoL-MCS M (SD) = 49.27 (11.78)	Distress M (SD) = 0.30 (1.21) QoL-MCS M (SD) = 49.11 (12.77)	A. Patient (mother) distress - Carer (daughter) distress r = 0.27, p <0.01 Patient QoL-MCS - Carer QoL-MCS r = 0.07 ns B. APIM Patient distress -> Carer QoL-MCS beta = 0.14, p <0.01 Carer distress -> Patient QoL-MCS beta = 0.01 ns	weak +	Individual’s age, stage of cancer, (dis)similarity in psychological distress, individual's QoL-PCS.
Kim (2014)	1.CES-D. Higher scores reflect a greater level of depressive symptoms. (T1) 2. SF-12. Higher score indicate higher QoL-MCS. (T1)	1. CES-D. (T1) 2.SF-12 (T1 & T2)	a) Overall (N= 398 dyads) T1 Depression M (SD) = -0.05 (0.95) T1 QoL-MCS M (SD) = 47.97 (10.67) b) Colorectal cancer dyads (N= 212 dyads) T1 Depression M (SD) = -0.04 (0.99) T1 QoL-MCS M (SD) = 48.50 (11.16) c) Lung cancer dyads (N= 186 dyads) T1 Depression M (SD) = -0.06 (0.90) T1 QoL-MCS M (SD) = 47.31 (10.10) d) Female patients with any gender of carers (N= 141 dyads) T1 Depression M (SD) = -0…	a) Overall T1 Depression M (SD) = 0.05 (1.05) T1 QoL-MCS M( SD) = 51.21 (11.28) T2 QoL-MCS M( SD) = 52.26 (10.29) b) Colorectal cancer dyads T1 Depression M (SD) = 0.05 (1.08) T1 QoL-MCS M (SD) = 50.35 (11.12) T2 QoL-MCS M( SD) = 51.72 (10.30) c) Lung cancer dyads T1 Depression M (SD) = 0.06 (1.03) T1 QoL-MCS M (SD) = 52.18 (11.44) T2 QoL-MCS M( SD) = 52.81 (10.58) d) Female patients with any gen…	A.at T1. a) Overall T1 Depression r = 0.27, p <0.001 T1 QoL-MCS r = 0.26, p <0.001 b) Colorectal cancer dyads T1 Depression r = 0.34, p <0.001 T1 QoL-MCS r = 0.30, p <0.001 c) Lung cancer dyads T1 Depression r = 0.17, p <0.05 T1 QoL-MCS r = 0.23, p <0.01 d) Female patients with any gender of carers T1 Depression r = 0.29, p <0.001 T1 QoL-MCS r = 0.18, p <0.05 e) Female patients with male carers T…	weak + to moderate +	Individual’s age, individual’s morbidity, stage of cancer, T1 physical or mental health
Ko (2005)	POMS. Range -32 to 168. High scores in each of the scales (except for vigor-activity) represent greater distress.	POMS.	Distress M (SD) = 26.70 (37.04)	Distress M (SD) = 17.15 (33.22)	SEM Carer distress -> Patient distress beta = 1.47, p <0.05	strong +	Constructive problem solving, dysfinctional problem solving
Kobayakawa (2017)	Questionnaire of carer's depressive symptom	Questionnaire of patient exhibiting psychological or psychiatric symptoms	Carer experienced depressive symptoms every day or every week 35%	Patient exhibited psychological or psychiatric symptoms (carers with depression) Yes 85% No 15%	A. Bivariable logistic regression of carer depression Patient exhibits psychological or psychiatric symptoms (Yes versus No) OR = 2.82, 95%CI 1.74-4.57, p <0.001 B. Multivariable logistic regression of carer depression Patient exhibits psychological or psychiatric symptoms (Yes versus No) OR = 2.00, 95%CI 0.94–4.23, p = 0.07	weak to moderate +	Carer's gender, relationship to patient, education, income, physical health; Availability of another person who could stay with the patient; Because symptoms are not severe in daytime, physicians or nurses do not understand their severity; Caregivers feel helpless and guilty because they could do nothing for the patient; Home-visit physicians and nurses provide no help in symptom management; Diff…
Koot (2004)	New extended version of the Rotterdam Symptom Checklist (e-RSCL).	e-RSCL	Psychological distress Visit 1 (baseline) M (SD) = 23.34 (15.13) Visit 2 M (SD) = 30.79 (14.72) Visit 3 M (SD) = 30.74 (14.04) Visit 4 M (SD) = 34.49 (19.48)	Psychological distress Visit 1 (baseline) M (SD) = 21.99 (8.8 Visit 2 M (SD) = 23.94 (11.32) Visit 3 M (SD) = 30.09 (15.75) Visit 4 M (SD) = 26.66 (16.48)	Overall: Patient distress - Carer distress r = 0.63, p <0.05	strong +
Kurtz (1995)	CES-D.	Modified CES-D (somatic and retarded activity subscale was removed)	W1-Carer depression M (SD) =1.62 (0.40) W2-Carer change in depression M (SD) = -0.04 (0.29)	W1-Patient depression M (SD) =1.53 (0.37) W2-Patient change in depression M (SD) = -0.03 (0.35)	A. W1-Patient depression & W1-Carer depression r = 0.231, p <0.01 W1-Patient depression & W2-Carer change in depression r = -0.051 ns W1-Carer depression & W2-Patient change in depression r = -0.086 ns B.Path model of Carergiver depression W1-Patient depression -> W1-Carer depression beta = 0.15 W2-Patient change in depression-> W1-Carer change in depression beta = 0.171	weak+	Immobility, symptoms, dependencies in ADL, change in immobility, change in symptoms, change in dependencies in ADL, carer optimism.
Kurtz (2004)	CES-D. Higher scores indicate greater depressive symptomatology.	CES-D	Depression Wave 1 M (SD) = 10.86 (7.42) Wave 2 M (SD) = 9.98 (7.82) Wave 3 M (SD) = 8.83 (7.40) Wave 4 M (SD) = 8.47 (7.19)	Depression Wave 1 M (SD) = 10.80 (7.63) Wave 2 M (SD) = 9.85 (7.77) Wave 3 M (SD) = 9.08 (6.88) Wave 4 M (SD) = 8.62 (6.69)	Random effects regression from wave 1 to wave 4 (not only wave 1) 1. Model 2: Patient depression - Carer depression beta = 0.1240, p <0.001 2. Model 3: Mediation of carer experiences (carer schedule, social functioning, and feelings of abandonment) Patient depression - Carer depression beta = 0.1102, p <0.001	weak +	Time-independent co-variables (e.g, socio-demographic characteristics and diagnostic information) as well as time-dependent co-variables (e.g, physical functioning, which changes over the observation period) Patient: age, sex, stage Carer: age, sex, education
La (2017)	1. SF36-Korean version. Domain range 0-100. Higher scores indicate higher QoL-MCS. 2. ZBI. Higher scores indicate higher burden.	1. SF36-Korean version. 2. ZBI.	QoL-MCS M (SD) = 42.69 (10.14) Caregiving burden M (SD) = 30.41 (9.19)	QoL-MCS M (SD) = 38.88 (11.76)	A. Patient QoL-MCS - Carer QoL-MCS r = 0.47, p <0.001 B. APIM Patient QoL-MCS <-> Carer QoL-MCS beta = 0.29, p <0.01 Carer burden -> Patient QoL-MCS beta = -0.26, p <0.01	weak to moderate +/-	Illness perception, self-efficacy,QoL-PCS
Langenberg (2019)	SPPIC. Range: 0-9. Higher scores indicate higher levels of carers’ burden.	HADS.	T0 M (SD) = 4.1 (2.4) T1 M (SD) = 4.6 (2.4) T2 M (SD) = 3.2 (2.4)	T0 M (SD) = 10.4 (7.3) T1 M (SD) = 13.2 (9.0) T2 M (SD) = 10.7 (6.8)	Carer burden - Patient distress T0 r = 0.32, p = 0.02. T1 r = 0.47, p = 0.001 T2 r = 0.411, p = 0.005	All moderate +
Lau (2018)	Death Anxiety Scale (DAS). Higher scores indicate greater death anxiety.	Death Anxiety Scale	Death anxiety M (SD) = 7.65 (3.58)	Death anxiety M (SD) = 7.61 (3.30)	A. Death anxiety - Death anxiety r = 0.36, p <0.001 B. Actor‐partner interdependence mediation model (APIMeM) Carer death anxiety <->Patient death anxiety beta = 0.35, p <0.001	moderate +	Gender, age, education, relationship type (spousal vs non‐spousal), and stage of cancer were added as covariates.
Lee (2018)	Caregiver Reaction Assessment (CRA). Higher scores indicate higher overall burden.	HADS-Depession subscale. Higher score reflect greater depression levels.	Overall burden: T0 M (SD) = 2.5 (0.4) T1 M (SD) = 2.5 (0.5) T2 M (SD) = 2.4 (0.5) T3 M (SD) = 2.5 (0.5) Moderate burden trajectory group 56.0%, range= 2.3‐2.4; Higher burden trajectory group 34.7%, range= 2.8‐2.9; Lower burden trajectory group 9.3%, range= 1.5‐1.9.	Depression T0 M (SD) = 5.9 (4.0) T1 M (SD) = 5.1 (4.1) T2 M (SD) = 5.4 (4.5) T3 M (SD) = 4.6 (4.0)	Insignificant results were not reported. A. Generalized estimating equations (GEE) Patient depression -> Carer change in burden ns B. GEE predicting burden subtrajectories 1. Higher burden Patient depression ns 2. Moderate burden Patient depression beta = 0.013, p <0.05 3. Lower burden Patient depression ns	weak +	Potential factors included patient variables (gender; marital status; employment status; type of treatment; physical function; symptoms such as fatigue, nausea, vomiting, poor appetite, and diarrhea; and depression); carer variables (employment status, monthly household income, relationship with patient, caring for another sick family member, alternative care, pain, fatigue, and self‐ efficacy), …
Li (2023)	HADS. Anxiety/ Depression >=8.	HADS	Distress M (SD) = 10.62 (5.82)	Distress M( SD) = 10.72 (12.98)	A. Distress - Distress r = 0.946, p <0.001 B. APIMeM (extension of APIM to analyze the mediating effect of dyad data): Patient distress <-> Carer distress beta = 0.394, p <0.05	strong +	Intimacy, dyadic coping, age, stage of cancer, HAD-total.	0
Li (2016)	1 .SF-12. Higher scores indicate higher level of QoL-MCS. 2. HADS. The higher the scores, the higher the levels of anxiety/depression.	1. SF-12. 2. HADS.	QoL-MCSM (SD) = 42.25 (7.70) HADS Anxiety M (SD) = 8.52 (4.17) HADS Depression M (SD) = 7.95 (4.70)	QoL-MCS M (SD) = 41.92 (7.18) HADS Anxiety M (SD) = 7.36 (4.00) HADS Depression M (SD) = 6.89 (4.48)	A. QoL-MCS - QoL-MCS r = 0.398, p <0.001 Anxiety - Anxiety r = 0.496, p <0.001 Depression - Depression r = 0.470, p <0.001 B. Multivariable linear regression models 1.Carer distress -> Patient QoL-MCS beta = −0.80, p = 0.248 ns 2.Patient distress -> Carer QoL-MCS beta = −2.51, p = 0.001 C .APIM Carer anxiety <-> Patient anxiety beta = 0.50 ns Carer depression <-> Patient depression beta = 0.29 ns…	moderate +	B. 1. Table S1: Patient's age, gender, education, working status, time since diagnosis, informed about the disease. type of cancer, anxiety, depression, QoL-mental health summary; Carer's age, education, working status, informed about the disease, time spent in caring for Patient, anxiety, depression; Dyad's duration of marriage, relationship before the cancer diagnosis, change in the relationshi…
Li (2018)	1. Chinese version-HADS. No anxiety/depression: 0–7, borderline anxiety/depression: 8–10, Definite anxiety/depression: 11–21. 2.SF-12. Higher scores indicate higher QoL-MCS	1.Chineser version-HADS. 2.SF-12.	Distress M (SD) = 17.46 (8.83) Anxiety M (SD) = 8.85 (4.48) Depression M (SD) = 8.60 (4.74)	Distress M (SD) = 17.46 (9.12) Anxiety M (SD) = 8.87 (4.55) Depression M (SD) = 8.57 (4.95)	A. Patient distress - Carer distress r = 0.32, p <0.01 Patient distress - Carer anxiety r = 0.31, p <0.01 Patient distress - Carer depression r = 0.29, p <0.01 Patient anxiety - Carer distress r = 0.30, p <0.01 Patient anxiety - Carer anxiety r = 0.31, p <0.01 Patient anxiety - Carer depression r = 0.25, p <0.01 Patient depression - Carer distress r = 0.31, p <0.01 Patient depression - Carer anxi…	weak to moderate +
Li (2022)	HADS-D. Normal case <7; Doubtful anxiety/depression 8-10; Defined anxiety/depression >11.	HADS-D.	Depression M (SD) = 4.26 (3.48)	Depression M (SD) = 5.72 (4)	Carer depression - Patient depression r = 0.226, p <0.01
Li (2022)	1. HAMA. No anxiety <7, possible anxiety 7-14, anxiety 14-21, severe anxiety 21-29. 2. Hamilton depression scale (HAMD). No depression <8, mild depression symptoms 8-20, moderate epression symptoms 20-35, severe depression >35. 3. ZBI-Chinese version. Higher scores represent heavier burden.	1. HAMA. 2. HAMD.	Anxiety M (SD) = 7.44 (6.01) Depression M (SD) = 6.60 (5.25) Carer burden M (SD) = 31.29 (13.54)	Anxiety M (SD) = 9.21 (6.47) Depression M (SD) = 9.13 (7.50)	A. Patient anxiety - Carer anxiety r = 0.256, p <0.01 Patient anxiety - Carer depression r = 0.242, p <0.01 Patient depression - Carer anxiety r = 0.177, p <0.05 Patient depression - Carer depression r = 0.186, p <0.05 B. Multivariable regression predicitng carer burden Patient anxiety beta = -0.165 ns Patient depression beta = 0.313 ns	weak +	B. Patient's and carer's characteristics which were significant in bivariable analysis.
Lin (2021)	1. HADS-Chinese version. Higher scores demonstrate higher levels of anxiety or depression. 2. SF-12. Range 0-100, higher scores indicating better QOL-MCS	1. HADS-Chinese version 2. SF-12	Anxiety M (SD) = 7.7 (4.0) Depression M (SD) = 7.5 (4.5) HADS total score (distress): not report QoL-MCS M (SD) = 44.8 (8.8)	Anxiety M (SD) = 7.8 (4.1) Depression M (SD) = 7.3 (4.4) HADS total score (distress): not report QoL-MCS M (SD) = 42.9 (9.0)	A. Patient anxiety - Carer anxiety r = 0.435, p <0.01 Patient anxiety - Carer depression r = 0.468, p <0.01 Patient anxiety - Carer QoL-MCS r = -0.295, p < 0.001 Patient depression - Carer anxiety r = 0.331, p <0.01 Patient depression - Carer depression r = 0.460, p <0.01 Patient depression- Carer QoL-MCS r = -0.283, p <0.01 Patient QoL-MCS - Carer anxiety r = -0.388, p <0.01 Patient QoL-MCS - Ca…	moderate -/+	Bebefit finding, QoL-PCS
Lissandrello (2006)	1. STAI. 2.IPAT, CDQ.	1. STAI. 2. IPAT, CDQ.	Scores: not report	Scores: not report	Insignificant results were not reported. From text: A. State anxiety r = -0.22, p =? Depression r = -0.07, p =? Offspring state anxiety - Parent's depression r = -0.22, p =? B. After analysing data from repeated measurments: State anxiety F= 13.48, p <0.0007	weak -
Litzelman (2016)	SF-12. Higher scores indicated better QoL-MCS. PHQ-2. Depressed mood >=3.	SF-12. PHQ-2.	A. Husband Cancer (HC) dyads (wife carer) 1. QoL-MCS T1 M (SD) = 52.4 (9.0) T2 M (SD) = 53 (9.5) 2. Depressed mood (yes vs. no) T1 7.66% T2 7.66% B. Wife cancer (WC) dyads (husband carer) 1. QoL-MCS T1 M (SD) = 52.5 (9.5) T2 M (SD) = 53.4 (8.7) 2. Depressed mood (yes vs. no) T1 6.79% T2 5.62%	A. HC dyads (wife carer) 1. QoL-MCS T1 M (SD) = 52.6 (10) T2 M (SD) = 52.1 (10) 2. Depressed mood (yes vs. no) T1 11.59% T2 9.94% B. WC dyads (husband carer) 1. QoL-MCS T1 M (SD) = 50 (10.1) T2 M (SD) = 51.1 (10) 2. Depressed mood (yes vs. no) T1 10.07% T2 9.6%	APIMs A. HC dyads T1 husband patient QoL-MCS - T2 wife carer QoL-MCS beta = 1.11, p = 0.003 T1 husband patient depressed mood - T2 wife carer QoL-MCS beta = −1.26, p = 0.267 ns T1 wife carer QoL-MCS - T2 husband patient QoL-MCS beta = 0.81, p = 0.051 ns T1 wife carer depressed mood - T2 husband patient QoL-MCS beta = −3.99, p = 0.003 B. WC dyads T1 wife patient QoL-MCS - T2 husband carer QoL-MCS …	strong +	Control for age, age squared, presence of ADL/IADL limitations, number of priority conditions (not including cancer), race/ethnicity, education level, federal poverty level, number of children in the household, MEPS panel number, and the level of the dependent variable at T1.
Lo (2013)	1. BDI. Range 0-42, with higher scores indicating severer cognitive-affective symptoms of depression. 2. Beck Hopelessness Scale (BHS). Range 0-20, with higher scores indicating greater feelings of hopelessness. 3. Mental Health Inventory. Range 9-54, with higher scores indicating greater anxiety.	1. BDI. 2. BHS. 3. Schedule of Attitudes toward Hastened Death. Range 0-20, with higher scores indicating a greater desire for a hastened death.	Indicators of carer distress: Cognitive-affective depressive symptoms Loading = 0.91 Hopelessness Loading = 0.74 Anxiety Loading = 0.82	Indicators of patient distress: Cognitive-affective depressive symptoms Loading = 0.85 Hopelessness Loading = 0.76 Desire for hastened death Loading = 0.65	SEM Patient distress -> Carer distress beta = 0.30, p <0.05 Carer distress -> Patient distress beta = 0.12 not significant	moderate +	Burden of disease, patient social relatedness, burden of caregiving, carer social relatedness.
Manivannan (2023)	ZBI (local language version). Higher scores represent higher burden.	EORTC QLQ C15 (local language version). Higher scores represent better QoL-emotional functioning domain.	Carer burden Median (Interquartile range (IQR)) = 39 (10)	Patient QoL-emotional functioning domain Median (IQR) = 33.3 (33.3)	Carer burden - Patient QoL-emotional functioning domain rs = −0.435, p <0.001	moderate -
Matthews (2003)	Quality of Life-Family Tool. Higher scores indicate greater distress.	Quality of Life-Family Tool	Distress M (SD) = 6.28 (1.92)	Distress M (SD) = 5.77 (2.56)	Patient distress - Carer distress r = 0.40, p <0.001	moderate +
Mellon (2007)	FoR questionnaire. Higher scores indicate higher FoR.	FoR questionnaire.	FoR score: not report	FoR score: not report	APIM Patient FoR <-> Carer FoR beta = 0.41, p <0.001	Unclear
Moschopoulou (2018)	1. HADS. Higher scores indicate increased anxiety/ depression. 2. PCLC. PTSD ≥44; Or partial PTSD (i.e. subclinical post-traumatic stress symptoms (PTSS)): meeting the threshold in two symptom clusters, using the cluster scoring method.	1. HADS. 2. PCLC.	Data of 39 dyads 1. Anxiety/Depression scores: not report 2. PCLC score M (SD) = 27.8 (12.5) (i) 15.4% PTSD. 25.7% PTSS. (ii) Using the cluster scoring method: 12.8% PTSD (3 clusters). 10.3% Partial PTSD (2/3 clusters). 15.4% one cluster.	Data of 39 dyads 1. Anxiety M (SD) = 5.4 (3.9) Depression M (SD) = 3.6 (3.3) 2. PCLC M (SD) = 28.2 (11.5) (i) 12.8% PTSD. 33.3% PTSS. (ii) Using the cluster scoring method: 15.4% PTSD (3 clusters). 15.4% Partial PTSD (2/3 clusters). 117.9% one cluster.	Carer anxiety - Patient anxiety r = − 0.006, p = 0.97 ns Carer depression - Patient depression , r = 0.23, p = 0.17 ns Carer PCLC - Patient PCLC r = 0.23, p = 0.15 ns
Moser (2013)	Short form version-Symptom Checklist 9 (SCL-K9). High distress: 1.5.	SCL-K9.	Females T1 M (SD) = 1.1 (0.8) T2 M (SD) = 0.9 (0.7) T3 M (SD) = 0.8 (0.6) T4 M (SD) = 0.8 (0.6) Males T1 M (SD) = 0.8 (0.6) T2 M (SD) = 0.6 (0.5) T3 M (SD) = 0.5 (0.4) T4 M (SD) = 0.6 (0.7)	Females T1 M (SD) = 0.9 (0.7) T2 M (SD) = 0.9 (0.8) T3 M (SD) = 0.7 (0.5) T4 M (SD) = 0.8 (0.5) Males T1 M (SD) = 0.8 (0.6) T2 M (SD) = 0.7 (0.7) T3 M (SD) = 0.6 (0.6) T4 M (SD) = 0.5 (0.5)	Insignificant results wer not reported. APIM analyses: A. Female patient dyads (FPD): Patient (f)'s distress T1 <-> Partner (m)'s distress T1: ns Patient (f)'s distress T1 -> Partner (m)'s distress T2: ns Partner (m)'s distress T1 -> Patient (f)'s distress T2: ns Patient (f)'s distress T2 <-> Partner (m)'s distress T2: ns Patient (f)'s distress T2-> Partner (m)'s distress T3: ns Partner (m)'s dis…	B. 1. weak + 2. weak + 8. weak +
Muldbücker (2021)	1. FOP Quest FOR. Dysfunctional FoR >=34. 2. For PC or LC samples: PHQ-9. Higher scores indicate higher levels of depressive symptoms. Probable major depression >=10. 3. For BC samples. HADS. Higher scores indicate more anxiety/depressive symptoms. Anxiety disorder/depression is >=12.	1. FoP-Q-SF 2. For PC or LC samples: PHQ-9. 3. For BC samples. HADS.	1. FOR PC: M (SD) = 26.95 (8.6) LC: M (SD) = 27.73 (8.3) BC: M (SD) = 30.07 (8.2) 2. Depression PC: M (SD) = 4.34 (4.7) LC: M (SD) = 6.40 (5.4) BC: M (SD) = 6.04 (3.9)	1. FOR PC: M (SD) = 24.55 (9.0) LC: M (SD) = 25.48 (6.9) BC: M (SD) = 27.73 (8.3) 2. Depression PC: M (SD) = 4.57 (3.8) LC: M (SD) = 4.79 (3. BC: M (SD) = 5.62 (4.3)	A. FOR 1. PC r = 0.51, p = 0.001 2. LC r = 0.41, p = 0.07 ns 3. BC r = 0.31, p = 0.001 B. APIMs 1. PC or LC samples Carer depression -> Patient FOR beta = 0.011, ns Patient depression -> Carer FOR beta = 0.292, p <0.05 Patient depression <-> Carer depression beta = 0.136, p <0.05 Patient FOR <-> Carer FOR beta = 0.284, p <0.05 2. BC samples Carer depression -> Patient FOR beta = 0.038, ns Patient…	weak to strong +	Unadjusted APIMs
Mystakidou (2007)	Beck Depression Inventory (BDI). Range 0-63. Depression >= 20, major depressive disorder >=29.	BDI.	Depression M (SD) = 16.75 (10.24)	Depression M (SD) = 14.01 (8.53)	Carer Depression - Patient depression rs: not report, p = 0.041	Unclear
Nipp (2016)	HADS-D. Clinical depression >7.	HADS-D.	Depression 16.4%	Depression 21.5%	Insignificant results were not reported. Multivariable linear regression predicitng carer depression Patient depression beta = 0.11, p = 0.03		Carer's age, carer's gender, other carer-related and patient-related factors (sociodemographic, clinical, and self-reported factors)
Northouse (2002)	Subscales of the FACT and SF-36. Higher scores indicate higher QoL-MCS.	Subscales of the FACT and SF-36.	SF-36 score M (SD) = 48.4 (10.1) FACT score M (SD) = 13.6 (3.8)	SF-36 score M (SD) = 46.4 (10.6) FACT score M (SD) = 14.6 (3.9)	SEM analyses 1. Patient QoL-MCS -> Carer QoL-MCS Direct effect beta = 0.04 ns 2. Carer QoL-MCS -> Patient QoL-MCS Direct effect beta = 0.03 ns		1. Carer's age, education, efficacy, current concerns, social support, family hardiness, symptom distress, negative appraisal of caregiving, hopelessness, uncertainty; Pt's mental QoL, physical QoL, symptom distress, disease-free interval, stage. 2. Patient's age, education, efficacy, current concerns, social support, symptom distress, negative appraisal of caregiving, hopelessness, uncertainty, …
Oechsle (2013)	1. GAD-7. No anxiety <5, mild anxiety 5-9, moderate anxiety 10-14, severe anxiety >=15. 2. PHQ-9. No depression <5, mild depression 5-9, moderate depression 10-14, severe depression >=15.	Memorial Symptom Assessment Scale–Short Form (MSAS-SF)-Anxiety dimension. Higher scores indicate higher anxiety.	Anxiety M (SD) = 8.41 (4.65) Depression M (SD) = 7.34 (5.49)	Anxiety score: not report	Patient anxiety - Carer anxiety r = 0.42, p <0.005 Patient anxiety - Carer depression r = 0.45, p < 0.001	moderate +
O'Hara (2010)	Montgomery Borgatta Caregiver Burden Scale. No cut-off.	CES-D. No cut-off.	Stress burden score: not report	Depression score: not report	T0 Carer stress burden - T0 Patient depression r = 0.14 not significant T0 Carer stress burden - T1 Patient depression r = 0.03 not significant T1 Carer stress burden - T0 Patient depression r = 0.12 not significant T1 Carer stress burden - T1 Patient depression r = 0.14 not significant
Oshiro (2022)	Japanese version-HADS-Anxiety subscale. No symptoms 0–7, doubtful symptoms 8–10, definite symptoms ≥11.	Japanese version-HADS-Anxiety subscale.	Mother anxiety M (SD) =7.2 (4.0) Father anxiety M (SD) = 6.5 (3.7)	Patient anxiety M (SD) = 4.9 (3.5)	A. Multilevel regression analysis of parents' anxiety (N = 134) 1. Model 2 Patients' anxiety beta = 0.10, p = 0.31 ns 2. Model 3 Patients' anxiety beta = 0.03, p = 0.78 ns B. Multilevel regression analysis of patient anxiety slope (model 3) Mother anxiety slope beta = 0.24, p = 0.03 Father anxiety slope beta = 0.18, p = 0.25 ns	moderate -	Model 2 Parents' ages, gender, health problems, educational status, economic status, responses to whether they were living with the patient, family and friend support scores, and fulfillment scores. Patients' anxiety score, type of surgery, and responses to whether they had undergone an axillary lymph node dissection. Model 3 Model 2 variables and extra interaction terms: family support score, fr…
Overcash (2022)	Modified Caregiver Strain Index (MCSI). Range 0-26. Higher scores indicate higher strain.	Geriatric Depression Scale (GDS). Range 0-15. Depression >=5.	Caregiving stain M (SD) = 4.2 (4.8)	Depression M (SD) = 2.3 (2.7)	Patient depression - Carer strain rs = 0.41, p = 0.01	moderate +
Padmaja (2016)	Four‑Dimensional Symptom Questionnaire (4DSQ). Higher scores in each dimension indicate higher psychological problems.	4DSQ	Not report	Not report	A. Carer depression - Patient depression r =0.22, p <0.05 Carer depression - Patient anxiety r = 0.36, p <0.01 Carer depression - Patient distress r = 0.16 ns Carer anxiety - Patient depression r = 0.32, p <0.01 Carer anxiety - Patient anxiety r = 0.35, p <0.01 Carer anxiety - Patient distress r = 0.24, p <0.05 Carer distress - Patient depression r =0.20, p <0.05 Carer distress - Patient anxiety …	weak to moderate +	C,.D. Age, gender, and relationship, somatization
Park (2022)	ZBI. Elevated burden >=7.	PROMIS-Anxiety and depression subscales. Normal limits <55, mild 55-59, moderate 60-69, severe symptoms >=70.	Burden M (SD) = 4.49 (3.23)	Anxiety M (SD) = 48.61 (8.46) Depression M (SD) = 47.32 (7.83)	Patient anxiety - Carer burden r = = 0.15, p = 0.004 Patient depression - Carer burden r = 0.21, p < 0.001	weak +
Petruzzi (2013)	HADS. Cut-off: not report.	HADS.	Anxiety M (SD) = 10.49 (4.27) Depression M (SD) = 6.86 (3.97)	Anxiety M (SD) = 5.99 (4.57) Depression M (SD) = 4.96 (3.98)	Patient anxiety - Carer anxiety r = 0.05 ns Patient anxiety - Carer depression r = 0.05 ns Patient depression - Carer anxiety r = 0.09 ns Patient depression - Carer depression r = 0.12 ns
Phipps (2004)	Global distress. Higher scores indicate greater distress.	1. Behavioral, Affective, and Somatic Experiences Scales-Parent version (BASES-P). 2. BASES-Child report version (BASES-C).	Scores reported in a figure.		A. Mean correlations across the 13 observation points (not only baseline) 1. Parental distress - Child somatic distress from BASES-P r = 0.36 (median r = 0.41); 2. Parental distress - Child mood disturbance from BASES-P r = 0.49 (median r = 0.51); 3. Parental distress - Child reported distress from BASES-C, r = 0.42 (median r = 0.40). B. Relationship of child distress measured at admission for tr…	not predictive to moderate +
Pierce (2017)	1. DT. Distress >=5. 2. Posttraumatic Stress Disorder Checklist Civilian 6 (PCLC-6). Posttraumatic stress disorder (PTSD) >=14.	1.PedsQL 4.0 (parent-proxy report of patient health-related QoL(QoL)). Higher scores represent better QoL-psychosocial domain.	1. Parent distress M (SD) = 4.9 (2.7) High distress (>=6) 46.2% 2. PTSD M (SD) = 12.9 (5.2) PTSD 46.2%	QoL-Psychosocial domain score: not report	A. Carer Distress - Patient Psychosocial QoL rs = -0.39, p = 0.001 Carer PTSD - Patients Psychosocial QoL rs = -0.41, p = 0.001 B. Model for patient Psychosocial QoL: Carer Distress beta = 0.17, p = 0.151 ns Carer PTSD beta = 0.21, p = 0.067 ns	moderate -	age, family risk
Posluszny (2019)	1. HADS. Subscale range: 0-21. Mild anxiety/depression 8-10, clinal anxiety/depression 11-21. 2. Cancer and Treatment Distress Scale-Acute version (CTXD). Range 0 -3, high scores indicating severer distress.	1. HADS. 2. CTXD.	Anxiety M (SD) = 8.62 (4.1) Mild cases 28% Clinical cases 30% Depression M (SD) = 5.14 (2.9) Mild cases 16% Clinical cases 5%	Anxiety M (SD) = 6.64 (4.1) Mild cases 16% Clinical cases 17% Depression M (SD) = 4.10 (3.2) Mild cases 8% Clinical cases 5%	Patient distress - Carer anxiety r = 0.11 ns Patient distress - Carer depression r = 0.02 ns Patient anxiety - Carer distress r = 0.00 ns Patient anxiety - Carer anxiety r = 0.06 ns Patient anxiety - Carer depression r = 0.03 ns Patient depression - Carer distress r = 0.07 ns Patient depression - Carer anxiety r = 0.16 ns Patient depression - Carer depression r = 0.16 ns
Powe (2013)	1. Caregiver Strain Index (CSI). Higher values indicate a greater degree of strain. High strain >=6 2. SF-36. Higher score indicate higher QoL-MCS.	SF-36.	High strain 35%, low strain 65% M = 2.7 QoL-MCS score reported in a figure.	QoL-MCS score reported in a figure.	Carer strain - Patient QoL-MCS ns Carer QoL-MCS - Patient QoL-MCS r = 0.530, p = 0.009	strong +
Prussien (2018)	1. BDI at T1 & T3 2. Iowa Family Interaction Scale (IFIRS) at T2. Range 1-9.	Child Behavior Checklist. child distress (or distress) reported by mother	1. Girls (n=35) T1 Mother depression M (SD) = 14.84 (10.81) T3 Mother depression: not report T2 Mother distress: not report 2. Boys (n=43) T1 Mother depression M (SD) = 13.33(19.28) T3 Mother depression: not report T2 Mother distress: not report	1. Girls (n=35) T1 Child’s distress, M(SD) =53.34(4.58) T3 Child distress, M(SD) =54.83(6.50) 2. Boys (n=43) T1 Child’s distress, M(SD) =56.56(7.33) T3 Child distress, M(SD) =56.71(9.06)	A. 1. Girls (n= 35) T1 Mother depression - T3 Child’s distress r = 0.71, p <0.001 T3 Mother depression - T3 Child’s distress r = 0.75, p <0.001 T2 Mother distress - T3 Child’s distress r = 0.38, p <0.05 2. Boys (n= 43) T1 Mother depression - T3 Child’s distress r = 0.29, p <0.05 T3 Mother depression - T3 Child’s distress r = 0.31, p <0.05 T2 Mother distress - T3 Child’s distress r = -0.10, p >0.0…	weak to strong +	B. Model controlling for T1 child distress. C. Adding child age, child cecondary control coping, T3 maternal depressive symptoms
Regan (2014)	HAD-A. Range: 0-20. HAD-D. Range: 0-17.	HAD-A. HAD-D.	Anxiety M (SD) = 6.77 (4.40) Depression M (SD) = 3.15 (3.62)	Anxiety M (SD) = 4.91 (3.64) Depression M (SD) = 2.13 (2.61)	Patient anxiety-Carer anxiety r = 0.29 ns Patient depression-Carer depression r = 0.20 ns
Roberson (2023)	PROMIS-Anxiety/Depression subscales. Higher scores mean more anxiety and depression.	PROMIS-Anxiety/Depression subscales.	1. Anxiety (Anx) BL: M (SD) = 2.01 (0.74) 6w: M (SD) = 2.01 (0.80) 6m: M (SD) = 1.83 (0.86) 12m: M (SD) = 1.71 (0.69) 2. Depression (Dep) BL: M (SD) = 1.53 (0.68) 6w: M (SD) = 1.67 (0.89) 6m: M (SD) = 1.45 (0.68) 12m: M (SD) = 1.45 (0.65)	1. Anx BL: M (SD) = 2.68 (1.14) 6w: M (SD) = 1.91 (0.9 6m: M (SD) = 1.88 (0.91) 12m: M (SD) = 1.71 (0.69) 2. Dep BL: M (SD) = 1.86 (0.94) 6w: M (SD) = 1.69 (0.95) 6m: M (SD) = 1.85 (1.06) 12m: M (SD) = 1.47 (0.70)	A. 1. Patient Anx (BL) - Carer Anx (BL), Carer Anx (6w), Carer Anx (6m), Carer Anx (12m), Carer Dep (BL), Carer Dep (6w), Carer Dep (6m), Carer Dep (12m) r = 0.34, 0.16, 0.34, 0.43, p <0.05, 0.29, 0.10, 0.10, 0.44 2. Patient Anx (6w) - Carer Anx (BL), Carer Anx (6w), Carer Anx (6m), Carer Anx (12m), Carer Dep (BL), Carer Dep (6w), Carer Dep (6m), Carer Dep (12m) r = 0.17, 0.05, 0.47, p <0.05, 0.3…	weak to strong +	Control for the stage of diagnosis and age was conducted to examine the repeated measures over time and handle missing data using full information maximum likelihood estimation.
Sacher (2018)	1. SF-12. Cut-off: not report. 2. CES-D. Depression >=18.	1. SF-12. 2. CES-D.	Depression M (SD) = 13.2 (7.8) QoL-MCS M (SD) = 42.9 (11.2)	Depression M (SD) = 13.8 (7.2) QoL-MCS M (SD) = 43.5 (11.3)	A. Carer Depression - Patient depression r = 0.385, p = 0.009 Carer QoL-MCS - Patient QoL-MCS r = 0.213, p = 0.160 ns B. Multivariable regression predicting patient QoL-MCS Carer QoL-MCS beta = 0.25, p = 0.07 ns C. Multivariable regression predicting patient depression Carer depression beta = 0.39, p = 0.008	moderate +	B, C.. Patient's marital status, functional status, cognitive function
Sarna (2006)	SF-36. Domain range 0-100. Higher score indicate higher QoL-MCS.	SF-36.	QoL-MCS M (SD) = 51.6 (10.3)	QoL-MCS M (SD) = 46.3 (11.5)	Insignificant results were not reported. "MCS scores of carers and patients were not significantly related".
Sauer (2022)	1. PHQ-4 (GAD-2 and PHQ-2 subscales). “Yellow fags” 3-4, “red fags” for depression or anxiety >=5. 2. FoP questionnaire. Treatment needed for FoP >=34.	1. PHQ-4 (GAD-2 and PHQ-2 subscales). 2. FoP questionnaire.	Anxiety M (SD) = 1.94 (1.59) FoP M (SD) = 1.84 (1.45) Depression M (SD) = 34.07 (9.86)	Anxiety M (SD) = 1.35 (1.40) FoP M (SD) = 30.87 (8.85) Depression M (SD) = 1.79 (1.64)	A. Patient anxiety - Carer anxiety r = 0.24, p <0.05 Patient anxiety - Carer FoP r = 0.35, p <0.001 Patient anxiety - Carer depression r = 0.45, p <0.001 Patient FoR - Carer anxiety r = 0.35, p <0.001 Patient FoR - Carer FoP r = 0.57, p <0.001 Patient FoR - Carer depression r = 0.48, p <0.001 Patient depression - - Carer anxiety r = 0.37, p <0.001 Patient depression - Carer FoP r = 0.45, p <0.001…	weak to strong +	B, C, D. Age, castration-resistance prostate cancer (CRPC) status, and androgen deprivation therapy (ADT).
Segrin (2005)	1. CES-D. Depression >16. 2. PANAS-Negative affect subscale. Range 10-50. Higher scores reflect greater negative affect. 3. Index of Clinical Stress (ICS). Range 25-175. Higher score indicate more stress.	1. CES-D. 2. PANAS. 3. ICS.	T1 Depression M (SD) = 18.57 (8.90) Negative affect M (SD) = 19.04 (7.96) Stress M (SD) = 57.34 (26.61) T2 Depression M (SD) = 11.30 (10.87) Negative affect M (SD) = 19.43 (8.27) Stress M (SD) = 59.50 (29.42) T3 Depression M (SD) = 12.17 (10.49) Negative affect M (SD) = 19.15 (9.37) Stress M (SD) = 57.68 (30.47)	T1 Depression M (SD) = 12.71 (11.87) Negative affect M (SD) = 20.00 (8.27) Stress M (SD) = 63.35 (29.24) T2 Depression M (SD) = 11.60 (9.67) Negative affect M (SD) = 18.00 (6.79) Stress M (SD) = 61.43 (30.19) T3 Depression M (SD) = 11.31 (10.08) Negative affect M (SD) = 17.92 (7.54) Stress M (SD) = 60.48 (27.80)	A. T1 patienr stress - T1 carer stress r = 0.45, p <0.01 T1 patient negative affect - T1 carer negative affect r = 0.52, p < 0.001 Patient depression slope - Carer depression slope r = 0.37, p <0.05 Patient depression slope - Carer negative affect slope r = 0.31, p <0.05 Patient depression slope - Carer stress slope r = 0.20 ns Patient negative affect slope - Carer depression slope r = 0.31, p <0…	weak to strong +
Segrin (2007)	1. A composite index of anxiety including 4 tiems from PANAS, 1 tiem from SF-12, 3 tiems from ICS and 1 tiem from General Symptom Distress Scale. Cut-off: not report. 2. CES-D. Depression >16.	1. A composite index of anxiety including 4 tiems from PANAS, 1 tiem from SF-12, 3 tiems from ICS and 1 tiem from General Symptom Distress Scale. 2. CES-D.	T1 Anxiety M (SD) = 35.00 (12.56) Depression M (SD) = 17.92 (13.34) T2 Anxiety M (SD) = 32.76 (12.04) Depression M (SD) = 12.41 (10.46) T3 Anxiety M (SD) = 26.44 (9.25) Depression M (SD) = 7.46 (9.24)	T1 Anxiety M (SD) = 35.00 (12.56) Depression M (SD) = 17.92 (13.34) T2 Anxiety M (SD) = 32.76 (12.04) Depression M (SD) = 12.41 (10.46) T3 Anxiety M (SD) = 26.44 (9.25) Depression M (SD) = 7.46 (9.24)	A. T1 patient anxiety - T1 carer anxiety r = 0.28, p <0.05 T1 patient anxiety - T1 carer depression r = 0.30, p <0.01 T2 patient anxiety - T2 carer anxiety r = 0.36, p <0.01 T2 patient anxiety - T2 carer depression r = 0.37, p <0.001 T3 patient anxiety - T3 carer anxiety r = 0.47, p <0.001 T3 patient anxiety - T3 carer depression r = 0.39, p <0.001 T1 patient depression - T1 carer anxiety r = 0.2…	weak to strong +/-	In the APIM, actor effects are estimated while controlling for partner effects and partner effects are estimated while controlling for actor effects. Other controlled factors were initial non-independence in the anxiety of participants, previous state of anxiety of other persion (partner effects).
Segrin (2013)	1. HADS-D. 2. STAI. Range: 20-80. 3. PSS. Range: 0-40.	1. HADS-D. 2. STAI. 3. PSS.	Baseline (before the intervention) Depression M (SD) = 16.96 (4.12) Anxiety M (SD) = 34.85 (12.44) Perceived stress M (SD) = 15.26 (7.84) T1 Depression M (SD) = 7.86 (2.1 Anxiety M (SD) = 38.85 (12.44) Perceived stress M (SD) = 15.26 (7.84) T2 Depression M (SD) = 7.40 (1.89) Anxiety M (SD) = 32.89 (10.68) Perceived stress M (SD) = 12.98 (8.03) T3 Depression M (SD) = 7.07 (1.76) Anxiety M (SD) = 2…	Baseline (before the intervention) Depression M (SD) = 16.63 (4.17) Anxiety M (SD) = 36.04 (10.97) Perceived stress M (SD) = 15.96 (7.4 T1 Depression M (SD) = 8.15 (2.18) Anxiety M (SD) = 30.04 (10.97) Perceived stress M (SD) = 15.96 (7.4 T2 Depression M (SD) = 7.51 (1.76) Anxiety M (SD) = 31.49 (9.04) Perceived stress M (SD) = 12.78 (7.07) T3 Depression M (SD) = 7.30 (1.84) Anxiety M (SD) = 29.9…	A. At baseline (before the intervention) Depression - Depression r = 0.21, p = 0.55 ns Anxiety - Anxiety r = 0.16, p = 0.49 ns Perceived stress - Perceived stress r = 0.18, p = 0.53 ns B. Longitudinal dyadic interdependence (bivariable regression analyses using carers’ slopes to predict patients’ slopes) 1. Depression slope beta = 0.34, p = 0.01 2. Anxiety slope beta = 0.27, p = 0.05 3. Perceived…	weak to moderate +
Segrin (2014)	1. CES-D. 2. STAI. 3. Positive and Negative Affect Schedule (PANAS)-Negative affect subscale. Cut-offs: not report	1. CES-D. 2. STAI. 3. Positive and Negative Affect Schedule (Negative affect subscale).	T1 Depression M (SD) = 11.51 (8.90) Anxiety M (SD) = 29.80 (7.52) Negative affect M (SD) = 18.04 (6.19) T2 Depression M (SD) = 8.00 (10.14) Anxiety M (SD) = 28.51 (9.56) Negative affect M (SD) = 16.04 (7.10) T3 Depression M (SD) = 5.11 (6.53) Anxiety M (SD) = 25.17 (7.72) Negative affect M (SD) = 14.76 (6.99)	T1 Depression M (SD) = 17.92 (13.34) Anxiety M (SD) = 35.00 (12.56) Negative affect M (SD) = 20.00 (8.86) T2 Depression M (SD) = 12.41 (10.46) Anxiety M (SD) = 32.76 (12.04) Negative affect M (SD) = 17.92 (7.46) T3 Depression M (SD) = 7.46 (9.24) Anxiety M (SD) = 26.44 (9.25) Negative affect M (SD) = 13.72 (5.05)	A. APIM for patients' and carers' depression T1 patient depression <-> T1 carer depression beta = 0.24 ns T1 patient depression -> T2 carer depression beta = 0.12, p = 0.06 ns T1 carer depression -> T2 patient depression beta = 0.16, p = 0.06 ns T2 patient depression -> T3 carer depression beta = 0.16, p <0.05 T2 carer depression beta -> T3 patient depression beta = 0.23, p <0.01 B. APIM for pati…	weak to strong +/-
Segrin (2018)	1. PSS. Range 0-40. Higher scores indicate higher stress. 2. CES-D. Depression >=16. 3. PROMIS-Anxiety subscale. Higher scores indicate higher anxiety.	1. PSS. 2. CES-D. 3. PROMIS-Anxiety subscale.	Stress M (SD) = 14.20 (6.97 Depression M (SD) = 12.86 (11.02 Anxiety M (SD) = 16.49 (6.81)	Stress M (SD) = 15.71 (7.80) Depression M (SD) = 17.64 (12.93) Anxiety M (SD) = 17.84 (7.60)	A. APIMeM for for socioeconomic status (SES), stress, family conflict, and depression Patient stress -> Carer depression beta = -0.03 ns Carer stress -> Patient depression beta = -0.01 ns B. APIMeM for for socioeconomic status (SES), stress, family conflict, and anxiety Patient stress -> Carer anxiety beta = 0.07 ns Carer stress -> Patient anxiety beta = -0.03 ns		Actor effects are estimated while controlling for partner effects, and vice versa.
Segrin (2020)	1. PROMIS (Anxiety and depression subscales). Cut-offs: not report. 2. PSS. Cut-off: not report.	1. PROMIS, 2. PSS.	Depression M (SD) = 50.12 (8.89) Anxiety M (SD) = 53.22 (9.32) Stress M (SD) = 14.36 (6.91)	Depression M (SD) = 52.42 (9.17) Anxiety M (SD) = 54.59 (9.69) Stress M (SD) = 15.43 (7.61)	A. APIM for depression Patient depression -> carer depression beta = 0.09, p <0.01 Carer depression -> patient depression beta = 0.05, p = 0.06 not significant B. APIM for anxiety Patient anxiety -> carer anxiety beta = 0.07, p = 0.03 Carer anxiety -> patient anxiety beta = 0.05, p = 0.07 not significant C. APIM for stress Patient stress -> carer stress beta = 0.09, p <0.01 Carer stress -> patien…	weak +	Dyad’s initial correlation on depression. Between dyads variables: experimental group (Telephone Interpersonal Counseling, Supportive Health Education), relationship Between survivor and carer and survivors’ education. Within dyads variables: role, the actor effects for survivor and carer, and the partner effects emanating from survivor and carer.
Semere (2021)	ZBI. Range 0-48, with higher scores indicating more burden.	HADS. Subscale range 0-21, with higher scores indicate greater levels of anxiety or depression.	Caregiving burden M (SD) = 10.3 (7.3)	Anxiety M (SD) = 5.90 (3.97) Depression M (SD) = 5.43 (3.74)	A. Multivariable regression predicting carer burden Patient anxiety beta = 0.33, p <0.001 Patient depression beta = 0.33, p <0.001 B. Multivariable regression predicting carer burden 1. Including combined effect of caregiver hour and patient anxiety Patient anxiety beta = 0.284, p = 0.035 2. Including combined effect of caregiver hour and patient depression Patient depression beta = 0.207, p = 0.…	weak to moderate +	A, B. Carer covariates (age, gender, education, and income); Patient covariates (age, education, income), Eastern Cooperative Oncology Group performance status, ESAS, Functional Assessment of Chronic Illness Therapy – Palliative care scale.
Shaffer (2017)	SF-36. Higher scores reflect better QoL-MCS.	Functional Assessment of Cancer Therapy-General (FACT-G). Higher scores indicating better QOL- emotional well-being.	QoL-MCS M (SD) = 44.31 (13.44)	QOL- emotional well-being M (SD) = 16.44 (4.95)	Hierarchical Linear Regression Patient emotional well-being - Carer QoL-MCS beta = 0.51, p = 0.01	strong +	All carer & relational factors ( age, gender, employment status, education level, and whether they had dependent children, whether they were living with the patient and/or married to the patient, mental and physical health QOL). All patient factors ( age, gender, Eastern Cooperative Oncology Group status (ECOG; an objective marker of patient performance status and functioning), and cancer diagnos…
Shinohara (2023)	Caregiver Quality of Life Index-Cancer Scale (CQOLC). Higher total scores indicate higher stress. Higher scores in psychological burden subscale indicate higher burden.	SF-36. Range: 0-100. Higher scores indicate higher QoL-MCS.	QoL-MCS score: not report	Burden score: not report Stress score: not report	Patient QoL-MCS - Carer psychological burden rs = 0.53, p <0.01 Patient QoL-MCS - Carer stress rs = 0.58, p <0.01	strong +
Soto-Guerrero (2023)	ZBI. Range 7-35. Higher score mean higher burden. Intensive burden >=17.	ESAS. Dimension range 0-10. Higher scores indicate higher anxiety or depression.	Carer with intensive burden 31.9% Carer without intensive burden 68.1%	1. Patients whose carers with intensive burden Depression M (SD) = 5 (2−8) Anxiety M (SD) = 5 (1−7) 2. Patients whose carers without intensive burden Depression M (SD) = 5 (1−7) Anxiety M (SD) = 3 (0−5)	Bivariable analysis 1. Difference of patient depression between carer with and without intensive burden p = 0.03 2. Difference of patient anxiety between carer with and without intensive burden p = 0.02	unclear
Ståhl (2020)	1. SF-36. Range 0-100. Higher score indicate higher QoL-MCS. 2. HADS-A and HADS-D.Subscale range 0-21. Doubtful case of anxiety/depression 8-10, >=11 definite cases.	SF-36.	QoL-MCS M (SD) = 29.2 (14.7) Anxiety M (SD) = 9.4 (4.7) Depression M (SD) = 6.7 (4.8)	Patient QoL-MCS M (SD) = 37.2 (13.3)	A. Bivariable regression of patient QoL-MCS Carer QoL-MCS beta = 0.283, p = 0.03 Carer anxiety beta = 0.323, p = 0.01 Carer depression beta = -0.212, p = 0.10 ns B. Multivariable regression QoL-MCS Carer anxiety beta = -0.337, p = 0.005	weak to moderate +/-	B. Varriables with p-values < 0.20 in bivariable regression were entered in a step-wise multivariable regression model, including patient's age at surgery, carer's gender.
Streck (2021)	1. PROMIS-Anxiety subscale. Cut-off: not report. 2. PROMIS-Depression subscale. Cut-off: not report.	1. PROMIS-Anxiety subscale. 2. PROMIS-Depression subscale.	Anxiety M (SD) = 55.1 (10.3) Depression M (SD) = 51.3 (10.0)	Anxiety M (SD) = 54.1 (11.6) Depression M (SD) = 49.5 (9.7)	A. Patient depression - Carer depression r = 0.524, p <0.01 Patient depression - Carer anxiety r = 0.575, p <0.05 Patient anxiety - Carer anxiety r = 0.509, p <0.01 Patient anxiety - Carer depression r = 0.382, p <0.10 ns B. APIMs 1. Depression on anxiety Patient depression -> Carer anxiety beta = 0.204 ns Carer depression -> Patient anxiety beta = -0.094 ns 2. Anxiety on depression Patient anxie…	strong +
Tan (2017)	1. CBS. Higher scores represent high burden. 2. HADS. Subscale range: 0-21. Higher scores indicate more severe emotional distress.	HADS.	Burden M (SD) = 1.8 (0.5) Distress M (SD) = 13.0 (7.6) Anxiety M (SD) = 8.0 (3.9) Depression M (SD) = 5.1 (4.2)	Distress M (SD) = 13.8 (7.6) Anxiety M (SD) = 7.5 (4.5) Depression M (SD) = 6.4 (4.3)	Carer burden - Patient distress rs = 0.217, ns Carer burden - Patient anxiety rs = 0.044, ns Carer burden - Patient depression rs = 0.266 ns Carer distress - Patient distress rs = 0.547, p <0.01 Carer distress - Patient anxiety rs = 0.294, ns Carer distress - Patient depression rs = 0.623, p <0.05 Carer anxiety - Patient distress rs = 0.539, p <0.01 Carer anxiety - Patient anxiety rs = 0.324, p <…	moderate to strong +
Tanco (2021)	Montgomery–Borgatta Caregiver Burden Scale-Subjective stress burden domain. Cut-off: not report.	ESAS-Anxiety domain. Cut-off: not report.	1. Patients in supportive care center Subjective stress burden Median (IQR) = 14 (12, 16) 2. Patients in palliative care unit Subjective stress burden Median (IQR) = 16 (14, 17)	1. Patients in supportive care center Anxiety Median (IQR) = 2 (0, 4) 2. Patients in palliative care unit Anxiety Median (IQR) = 4 (2, 6)	Multivariable linear regression Patient anxiety -> Carer subjective stress burden beta = 0.262, p <0.001	weak +	Carer's education level, objective burden, QoL-MCS, subjective demand burden duration of caregiving,
Tao (2024)	1. Chinese version - Fear of Progression (FOP) Questionnaire-Short Form. Higher scores indicate higher FOR. 2. Chinese version - PSS. Higher scores indicate higher stress.	Chinese version of the FOP Questionnaire-Short Form	FOR M (SD) = 38.33 (13.01) Perceived stress M (SD) = 34.45 (10.99)	FOR M (SD) = 37.00 (11.78)	A. Carer FOR - Patient FOR r = 0.615, p <0.01 Carer perceived stress - Patient FOR r = 0.581, p <0.01 B. SEM path analyses Carer FOR -> Patient FOR beta = 0.367, p <0.01 Carers' perceived stress -> Patient FOR beta = 0.325, p <0.01	moderate to strong +
Tong (2024)	FoR questionnaire. FoR >=34.	FoR questionnaire.	FoR M (SD) = 33.06 (7.42)	FoR M (SD) = 32.82 (7.16)	A. Patient FoR - Carer FoR r = 0.678, p <0.01 B. Multivariable regression for patient FoR Carer FoR beta = 0.475, p <0.001	moderate to strong +	B. Age, family resilience, health literacy
Troschel (2021)	1. HADS. Subclinical and clinical anxiety/depression >=10. 2. Distress thermometer (DT). Range 0-10. Higher socres indicate higher distress.	1. HADS. 2. DT.	1. Depression Median (IQR) = 6 (3-7) Subclinical & Clinical: 9.8% of carer questionnaires 2. Anxiety Median (IQR) = 8 (6-10) Subclinical & Clinical: 16.3% of carer questionnaires 3. Distress Median (IQR) =6 (4-8)	1. Depression Median (IQR) = 7 (3-10) Subclinical & Clinical: 23.3% of patient questionnaires 2. Anxiety Median (IQR) = 8 (5-10) Subclinical & Clinical: 23.5% of patient questionnaires 3. Distress Median (IQR) = 6(3-8)	Carer depression - Patient depression rs = 0.41, p <0.001 Carer anxiety - Patient anxiety rs = 0.31, p <0.001 Carer distress - Patient distress rs = 0.18, p <0.05	weak to moderate +
Tuinman (2004)	1.Dutch version of the SF-36 (RAND-36). Higher scores indicate better QoL-mental health dimension. 2. Dutch version of the Impact of Event Scale. Severe stress response symptoms >26.	1.RAND-36 2. Dutch version of the Impact of Event Scale	1. During testical cancer (TC) 1.1. QoL-Mental health M (SD) = 76.1 (15.2) 1.2.Total stress response M (SD) = 10.9 (14.0) 2.After TC 2.1.QoL-Mental healthM (SD) = 68.7 (21.7) 2.2.Total stress response M (SD) = 5.6 (7.4)	1.QoL-Mental health score: not report 2.Total stress response M (SD) = 8.3 (10.9)	1. QoL-Mental health 1.1. During TC r = 0.14, P < 0.05 1.2. After TC ns 2.Total stress response 2.1. During TC r = 0.24, P < 0.001 2.2. After TC ns	weak +	1. Controlled for age, education level and positive life events)
Turner (2013)	HADS-Anxiety subscale. Possible anxiety 8–10, probable anxiety >=11.	HADS-Anxiety subscale.	Possible case 14.4% Probable case 9.3%	"Patients and partners indpendently reported identical rates of possible or porbably cases of anxiety."	Patient anxiety - Carer anxiety RR = 0.68, 95% CI 0.37-1.23, ns
Valdimarsdóttir (2002)	1.Spielberger’s Trait measure from the State – Trait Anxiety Inventory (STAI-T). 2.CES-D.	1. STAI. 2.CES-D.	Widow anxiety N (%) = 32 (15) Widow depression N (%) = 46 (21)	Patient was perceived as being very anxious (compared to no observed symptoms) 62% Patient was considered to have been very depressed 66%	1.When the patient was perceived as being very anxious (compared to no observed symptoms): 1.1.Widow anxiety: RR (95% CI) = 3.6 (1.5–9.4) 1.2.Widow depression: RR (95% CI) = 2.6 (1.5–4.4) 1.3.Widow anxiety related symptoms (above the 90th percentile on STAI-T): RR (95% CI) = 3.1 (0.7–13.0) ns 1.4.Widow depression related symptoms (above the 90th percentile on CES-D): RR (95% CI) = 3.4 (0.9 – 13.6…		Possible confounding factors: the women’s age, marital status and educational level, emotional relations/support, the women’s participation in the care of her partner, intensity of religious faith, treatment for mental health problems prior to the disease/loss; the site and duration of the patient’s illness; and the duration of time the woman was aware of her partner’s impending death (awareness …
vanRoij (2022)	EORTC-QLQ C30. High QoL-emotional functioning (Qol-EF) >=7, low <7.	EORTC-QLQ C30	M (SD) = 69 (2) for all carers	M (SD) = 78 (2) for all patients	Logistic regression analysis of the reciprocal relation for 699 patient-relative dyads with high QoL-EF: 1. Patient high QoL-EF - Carer high QoL-EF OR = 1.28, 95% CI 1.16-1.41, p <0.001 2. Carer high QoL-EF - Patient high QoL-EF OR = 1.18, 95% CI 1.07-1.29, p <0.001	weak+	Age, gender, education, relation to patient, symptoms, experienced satisfaction with care, experienced organisation of patient’s care, relatives’ involvement in patient’s care.
Wadhwa (2013)	SF-36. Subscale range: 0-100. Higher scores reflect better QoL-MCS.	1. Edmonton Symptom Assessment System (ESAS)-Anxiety and depression domains. Higher scores indicating greater symptom burden. 2. FACT-G. Higher scores indicate higher emotional wellbeing.	QoL-MCS M (SD) = 41.0 (12.3)	Depression score: not report Anxiety score: not report QoL-Emotional wellbeing M (SD) = 16.5 (5.0)	A. Simple regression of carer QoL-MCS Patient depression beta = - 1.085, p = 0.003 Patient anxiety beta = - 0.911, p = 0.007 Patient QoL-emotional welbeing beta = 0.497, p = 0.006 B. Multivariable regression of carer QoL-MCS Insignificant results were not reported. Patient QoL-emotional welbeing beta = 0.712, p <0.001	strong +/-	Carers' and patient's characteristics (including carer's gender and age), care-related variables, patient's treatment and health.
Wal (2017)	Cancer Worry Scale (CWS). High FOR >=14.	CWS. High FOR >=13.	FOR M (SD) = 12.6 (3.5)	FOR M (SD) = 12.0 (3.8)	A. FOR - FOR r = 0.44, p <0.001 B. Regression analysis of factors associated with carer FOR Patient FOR beta = 0.301, p <0.001	moderate +
Wang (2021)	1. HADS. Range: 0-21. Non-anxiety/depression: 0–7, signifcant case: 8–21. 2. SF-36. Higher scores indicate better QoL-MCS.	1. HADS. 2. FACT-Leukemia. Range: 0-176. Higher scores indicate better QoL-Emotional well-being.	Anxiety M (SD) = 9.96 (3.73) Significant anxiety case 74.4% Depression M (SD) = 8.64 (3.74) Significant depression case 64.7% QoL-MCS M (SD) = 57.79 (17.86)	Anxiety M (SD) = 7.89 (3.85) Significant anxiety case 50.7% Depression M (SD) = 7.18 (4.23) Significant depression case 47.3% 3. QoL-Emotional well-being M (SD) = 7.98 (4.3)	Insignificant results were not reported. Multivariable linear regression analyses Carer depression -> Patient depression beta = 0.162, p = 0.003	weak +	Socio-demographic and clinical variables of patients and their carers (including age, gender, education).
Wang (2022)	Caregiver Self-Assessment Questionnaire (CSAQ). Higher scores indicate greater carer burden.	1. Chinese version-PHQ-9. Higher scores refect the higher depressive tendency over the past two weeks. 2. Chinese version-GAD-7. Higher scores indicated higher anxiety symptoms.	Carer burden M (SD) = 6.36 (3.19)	1. Depression M (SD) = 6.71 (4.89) 1. Anxiety M (SD) = 5.15 (4.55)	A. Patient depression - Carer burden r = 0.23, p <0.01 Patient anxiety - Carer burden r = 0.28, p <0.01 B. Mediation model Patient depression -> Carer burden beta = 0.01, p = 0.90 ns Patient anxiety -> Carer burden beta = 0.21, p <0.01	weak +	The analysis additionally contained the efect of patient age.
Wang (2023)	HADS. .Range for each subscale is 0–21, with 11 or higher indicating the clear presence of anxiety/depression. Total score measured distress.	HADS	M (SD) = 14.04 (5.51)	M (SD) = 14.38 (5.73	Patient distress - Carer distress r = 0.705, p <0.01 Not check this association in the APIM model.	Strong +
Wu (2013)	Self-rating Depression Scale (SDS). No depression <0.5; Slight to mild depres sion 0.5-0.59; Moderate depression 0.6-0.69 ; Severe depression >0.7.	SDS	Depression M (SD) = 0.53 (0.50)	Depression M (SD) = 0.51 (0.05)	Carer depression - Patient depression r = 0.577, p <0.01	Strong +
Wu (2019)	FoR questionnaire. Higher score indicate higher FOR.	FoR questionnaire.	FOR score: not report	FOR score: not report	A. T1 patient FOR - T1 carer FOR ICC = 0.34, p = 0.004 T2 patient FOR - T2 carer FOR ICC = 0.26, p = 0.02 T3 patient FOR - T3 carer FOR ICC = 0.08, p = 0.28 ns B. APIM for FOR from T1 to T2 1. Receipt of surgery T1 patient FOR <-> T1 carer FOR beta = 0.39 ns T1 patient FOR -> T2 carer FOR beta = 0.09 ns T1 carer FOR -> T2 patient FOR beta = -0.09 ns T2 patient FOR <-> T2 carer FOR beta = 0.39 ns …	weak to moderate +
Wu (2023)	1. FoP Questionnaire (spouse version). Significant case of FOR >= 34. 2.HADS. Significant case of anxiety or depression 8-21.	1. FoP Questionnaire (patient version). 2. HADS	FOR M (SD) = 35.2 (9.1) Anxiety M (SD) = 35.2 (9.1) Depression M (SD) = 9.6 (2.4)	FOR M (SD) = 30.5 (10.0) Anxiety M (SD) = 11.9 (2.8) Depression M (SD) = 9.4 (2.1)	A. Patient FOR - Carer FOR r = 0.435, p <0.001 Patient FOR - Carer anxiety r = 0.208, p <0.001 Patient FOR - Carer depression r = 0.012, ns Patient anxiety - Carer FOR r = 0.241, p <0.001 Patient anxiety - Carer anxiety r = 0.255, p <0.001 Patient anxiety - Carer depression r = 0.023, ns Patient depression - Carer FOR r = 0.051, ns Patient depression- Carer anxiety r = 0.023, ns Patient depressio…	weak to moderate +/-	B. Patient's perceived spousal support, anxiety, gender, religion; Duration of marriage. C. Carer's anxiety, gender, monthly income, taking care of patient all day; Patient's recurrence, chemotherapy.
Xia (2022)	1. DT. Range 0-10. Distress >=4. 2. PROMIS (anxiety and depression subscales). Range 0-100. Mild 55-59, moderate 60-69, severe >=70. 3. PSS. Range 0-16. Higher scores reflect higher distress. 4. ZBI. Range 0-48. High burden >=17.	DT.	Distress M (SD) = 4.50 (2.64) Anxiety M (SD) = 55.4 (9.68) Depression M (SD) = 50.9 (8.53) Stress M(SD) = 4.83 (2.87) Burden M (SD) = 10.1 (7.02)	Distress M (SD) = 3.88 (2.61)	Insignificant results were not reported. A. Bivariable regression 1. Patient distress -> Carer distress beta = 0.44, p <0.001 2. Patient distress -> Carer anxiety beta = 1.20, p <0.001 3. Patient distress -> Carer depression beta = 1.00, p <0.001 4. Patient distress -> Carer stress beta = 0.28, p = 0.004 5. Patient distress -> Carer burden beta 0.70, p = 0.003 B. Multivariable regression 1. Patie…	weak to strong +	Carer's and patients demographic characteristics, as well as patient disease stage and time since diagnosis were put into bivariate regression. Only significant factors were kept in multivariable regression. -> In multivariaable regression for carer distress, no demographic factors.
Yan (2021)	PCLC. Higher total scores indicate more severe PTSS symptoms.	PCLC	PTSS M (SD) = 25.82 (8.07)	PTSS M (SD) = 26.67 (9.08)	A. Patient PTSS - Carer PTSS r = 0.69, p <0.001 2. APIM Carers PTSS <-> Patients PTSS beta = 0.676, p <0.001	strong +	Family resilience
Yang (2022)	1. PCL-Chinese version. Range 17-85. Mild to moderate PTSS 38-49, PTSD >=50. 2. PHQ-9. Range 0-27. Higher scores indicate greater depression.	University of California at Los Angeles-PTSD Reaction Index for DSM-IV (PTSD-RI). Range 0-88. Higher scores indicate severer PTSS. PTSD >=38.	PTSS M (SD) = 39.05 (13.45) Depression M (SD) = 8.98 (7.02)	PTSS M (SD) = 19.57 (11.41)	Patient (child) PTSS - Carer (parent) PTSS r = 0.317, p <0.01 Patient PTSS - Carer depression r = 0.504, p <0.01	moderate to strong +
Yeh (2021)	1. World Health Organization Quality of Life-BREF- Tawanese version (WHOQOL-BREF-T). Higher scores indicate high QOL-MCS. 2. Perceived Stress Scale-Chinese version (PSS-14): Higher scores indicate higher levels of stress.	1. WHOQOL-BREF-T 2. PSS-14	1. QOL-MCS M (SD) = 13.55 (2.92) 2. Stress M (SD) = 20.58 (6.08)	1. QOL-MCS M (SD) = 12.39 (2.81) 2. Stress M (SD) = 20.88 (5.95)	A. Patient QOL-MCS - Carer QOL-MCS r = 0.55, p <0.01 Patient QOL-MCS - Carer stress r = − 0.16, p >0.05 ns Patient stress - Carer QOL-MCS r = − 0.34, p <0.05 Patient stress - Carers stress r = 0.13, p >0.05 ns B. APIM analyses: Carer stress -> Patient QOL-MCS beta = 0.13, 95% CI − 0.10–0.21, p >0.05 ns Patient stress -> Carer QOL-MCS beta = − 0.004, 95% CI − 0.03–0.02, p >0.05 ns	moderate to strong +
Yuen (2023)	Depression, Anxiety and Stress Scales‐21 (DASS-21). Higher scores indicate higher distress.	DASS-21	Distress M (SD) = 24.38 (22.48)	Distress M (SD) = 31.95 (20.99)	A. Distress - Distress Kendall's Tau = 0.140, p <0.05 B. Regression predicting carer distress 1. Block 1: Patient distress beta = 0.198, p >0.05 ns 2. Block 2: Patient distress beta = 0.052, p >0.05 ns	weak +	B. 1. Block 1: only patient factors (distress, health literacy, received social support, perceived social connectedness, and age) 2. Block 2: block 1 factors and carer factors (age, illness/disability, social support, social connectedness, health literacy, and carer retired versus not retired)

## Sheet: Health service use
Author/ year	Instruments		Carers’ poor psychological health (Proportion,…)	Carers’ health service use (Proportion,…)	Patients’ health service use	Relationship	Level and direction of relationship	Analyses (confounders, covariates)
	Carers’ psychological health	Health service use
Boehmer (2016)	Fear of recurrence (FOR) scale: Higher scores indicate greater FOR	Caregiver sought Mental Health counseling to deal with breast cancer	FOR Carers to HSW M (SD) = 75.2 (13.6) Carers to SMW M (SD) = 71.8 (16.5)	Caregiver sought Mental Health counseling Carers to HSW: 95.3% no, 4.7% yes Carers to SMW: 83.7% no, 16.3% yes	Not available (NA)	SIM analysis for effects on carers' FOR: Total effects of caregivers sought mental health counseling : beta =0.02, p =0.7102, not significant		The total effects accounting for age and proportion of life in relationships with patients.
Litzelman (2021)	Data from the Medical Expenditures Panel Survey	Data from the Medical Expenditures Panel Survey	1. Self-reported mental health Good/fair/poor 43.2% Excellent/very good 56.8% 2. Psychological well‐being No elevated distress or depression 59.9% Elevated distress but no depressed mood 21.5% Elevated depressed mood 18.7%	Provider type of mental healthcare Psychiatrics/psychologist visit 12.1% (only), 19.5% (any) Primary care provider (PCP) 46.7% (only), 60.9% (any) Other/multiple provider types 11.2% (only), 19.4% (any) Intepretation: 47% of the sample received mental healthcare only from a primary care provider, 61% of the sample received at least some mental healthcare from a primary care provider.	NA	Logistic or multinomial regressions to predict Provider Type (Psychiatrist/psychologist vs. PCP only): 1. Carers' need of mental health OR (95%CI) = 1.96 (0.7 – 5.48) not significant 2.Carers' need of Psychological well‐being (vs. Neither) 2.1. Elevated distress but no depressed mood OR (95% CI) = 5.58 (2.18 – 14.29) 2.2. Elevated depressed mood OR (95% CI) = 3.87 (1.12 – 13.36)	2.1. strong + 2.2.moderate +	Covariates were categorized following the Andersen Behavioral Model,24 which posits that receipt of health services is a function of predisposing, enabling, and need factors.
Goldberg ( 2023)	1. Caregiver Reaction Assessment: Higher scores in the schedule and abandonment scales and lower scores in the self-esteem scale indicate higher levels of burden. 2. CES-D. (continuous variable) 3. Shortened version POMS. Higher scores indicate higher levels of anxiety.	1. Number of prescription medications taken regularly 2. Having a visit to the caregiver's Primary Care Provider (PCP)	1. Caregiver burden M (SD) = 17.80 (5.56) 2. Depression M (SD) = 10.19 (5.80)	Not report	NA	Linear and generalized mixed logistic models for carer health care utilization: Potential predictors: carer burden, caregiver mastery, depression, anxiety, and daily vigilance. But authors only showed relationships with p <0.10. 1. Number of prescription medications taken regularly From table: No significant relationships 2. Having a visit to the caregiver's PCP Caregiver depression: OR (95% CI) …
Jansen (2021)	1.Zarit Burden Interview (ZBI-12).Severe or high burden >=17. 2.Geriatric Depression Scale (GDS-15).Having depressive complaints >=5.	Number of medications chronically taken. A score of ⩾5 medications as cut-off for polypharmacy.	Overall burden Baseline M (SD) = 9.48 (6.92) 1 year follow-up M (SD) = 9.40 (8.25) 3 year follow-up M (SD) = 8.37 (7.56) Depression Baseline N (%) =20 (4.55) 1 year follow-up N (%) =3 (1.76) 3 year follow-up N (%) =4 (2.40)	NA	Medication use (>=5) Baseline 7.95% 2.55 (1.52–4.27) 1 year follow-up 7.06% 3.29 (1.36–8.00) 3 year follow-up 7.19% 2.59 (1.11–6.09)	1. Baseline OR (95%CI) = 2.55 (1.52 – 4.27) 2. 1 year follow-up OR (95%CI) = 3.29 (1.36 – 8.00) 3. 3 year follow-up OR (95%CI) = 2.59 (1.11 – 6.09)	1. moderate + 2. moderate + 3. moderate +
Litzelman (2021)	1. Data were derived from the Medical Expenditure Panel Survey (MEPS). 2. Kessler Psychological Distress Scale (K6). Moderate to severe distress >=5. 3.Patient Health Questionnaire (PHQ). Depressed mood >=3.	Data were derived from the Medical Expenditure Panel Survey (MEPS): Carer using Mental Health Care, Patient using MHC	1. Good, fair, or poor self-reported health (Mental) 1.1. Carers not using Mental Health Care (MHC) 24.3% 1.2. Carers using any MHC 40.2% 2. Psychological well-being 2.1. Carers not using MHC No elevated distress or depression 84.7% Elevated distress but no depressed mood 12.1% Elevated depressed mood 3.2% 2.2. Carers using any MHC No elevated distress or depression 65.0% Elevated distress but no…	Overall 27% reported any mental health-related treatment across the 5 rounds of the MEPS 86% received a prescription 9% received a prescription and psychotherapy combined 5% received psychotherapy alone	Patients using any MHC 4.1. when carers not using any MHC 30.0% 4.2. when carers using any MHC 50.1%	A. Bivariable analyses (from text) p <0.01 significant differences between Carers not using MHC and Carers using any MHC in terms of: 1. Good, fair, or poor self-reported health (Mental) 2. Psychological well-being 3. Selected diagnoses 3.1.1. Depression 3.1.2. Anxiety 3.1.3. Adjustment and/or acute stress disorder 3.1.4. Any of the above 4.Patient using MHC B.Logistic regressions for Carers usin…	A. unclear B. 1. weak + 2.1. weak + 2.2. strong + 3. moderate +	Carers' & patients' charateristics
Vanderwerker (2005)	SCID Axis I Modules: diagnostic tool.	1. Discussions of mental health with healthcare professionals after patient’s cancer diagnosis. 2. Accessed mental health interventions after patient’s cancer diagnosis.	Major depressive disorder 4.5% Generalized anxiety disorder 3.5% Panic disorder 8.0% Post-traumatic stress disorder 4.0% At least one of above diagnoses (or Current major psychiatric diagnosis) 13.0% (n=26)	1. Full sample (N=200) 1.1. Discussed mental health concerns after patient’s cancer diagnosis 29.0% 1.2. Accessed mental health interventions after patient’s cancer diagnosis 25.5% 2. Carers with psychiatric diagnosis (n=26) 2.1. Discussed mental health concerns after patient’s cancer diagnosis 46.2% 2.2. Accessed mental health interventions after patient’s cancer diagnosis 46.2% 3. Carers withou…	NA	A. Bivariable Carers with psychiatric diagnosis v.s. Carers without psychiatric diagnosis: 1. Discussed mental health concerns after patient’s cancer diagnosis Chi-square p =0.04 2. Accessed mental health interventions after patient’s cancer diagnosis Chi-square p =0.01 B. Logistic regression models predicting carers accessing a mental health intervention after the patient’s cancer diagnosis 1. D…	B. 1. strong + 2. strong +	Prepatient cancer diagnosis mental health discussions, sex, race/ethnicity, age, education, duration of caregiving, health insurance, and severity of patient’s symptoms
Lichtenthal (2011)	1. Structured Clinical Interview for the DSM-IV Axis I Disorders (SCID-I): diagnostic tool at baseline for major depressive disorder, generalized anxiety disorder, panic disorder, and posttraumatic stress disorder. 2. Predeath version of the PG-13. Cut-off: not report 3. PG-13. Cut-off: not report 4. Yale Evaluation of Suicidality (YES). Scores >1 (median 3, range 1–10) indicate the presence of s…	1. Discussions about mental health concerns with the patient’s oncologist or other health care professional. 2. Use of mental health services was defined as accessing any type of mental health intervention, such as psychotherapy, psychotropic medications, hospitalization, support groups, and counseling with a member of the clergy.	Met criteria for at least one diagnosis on the basis of the SCID-I 19% Met criteria for prolonged grief disorder at follow-up 16% Grief at baseline: not report Suicidal thoughts or gestures in carers with prolonged grief disorder at follow-up 71%	1. Discussed emotional concerns with a professional After the patient’s diagnosis 34% After the patient’s death 44% 2. Use of mental health services During the patient’s illness 27% After the patients’ death 40%	NA	Logistic regression models to determine factors associated with access to mental health services following the patient’s death: 1. Any DSM-IV axis I diagnosis (reference: no DSM-IV axis I diagnosis) Adjusted OR (95% CI) = 2.85 (0.45 – 18.04), p =0.267 not significant 2. Prolonged grief disorder (reference: no prolonged grief disorder) Adjusted OR (95% CI) = 0.22 (0.03 – 1.72), p =0.150 not signif…	4. strong +	Variables adjusted for demographic, psychiatric, and health-related quality of life factors.
Kobayakawa (2017)	Questionnaire of carer's depressive symptom	The patient visited the emergency outpatient clinic frequently	Carer experienced depressive symptoms every day or every week 35%	NA	The patient visited the emergency outpatient clinic frequently (carers with depression) Yes 81% No 19%	Bivariable logistic regression of carer depression Patient visited emergency outpatient clinic frequently (Yes versus No) OR (95%CI ) = 1.64 (0.98 – 2.76), p =0.058
Janda (2017)	HADS. Clinical cut-off for anxiety/depression >=8.	Accessed professional psychological help	1. Subclinal or clinical anxiety 53% 2. Subclinal or clinical depression 31%	Accessed professional psychological help 1. In carers with subclinal or clinical anxiety: Yes 80%, 2. In carers with subclinal or clinical depression: Yes 33%	NA	Chi-squared tests: 1. Subclinal or clinical anxiety p = 0.024 2. Subclinal or clinical depression p = 0.862 not significant	unclear
Oechsle (2019)	GAD-7. Range 0-21. No anxiety <=4, mild anxiety 5-9, moderate anxiety 10-14, severe anxiety >=15.	Utilization of psychosocial support services	T2 moderate anxiety 18.1% T2 servere anxiety 9.0%	T2 utilization of psychosocial support services in carers with T2 moderate/severe anxiety: Yes 66.7% No 33.3%	NA	Multivariable regression for carer moderate/ severe anxiety Utilization of psychosocial support services (Yes versus No) OR (95% CI ) = 2.936 (1.159 - 7.442), p = 0.023	moderate +	Preloss caregiving, preloss anxiety, preloss physical QoL. Age and gender were adjusted by matching.
Mosher (2013)	HADS. Clinical cut-off for anxiety/depression >=8.	1. Mental health service use at baseline or during 3-month study period. 2. Complementary and alternative medicine (CAM)	Meet the cut-off of anxiety or depression 100%	1. Mental health service use At baseline, 13% of distressed carers During 3-month follow-up, 19% distress carers 2.CAM: not report	NA	A. Bivariable regression Carer anxiety -> Carer mentalhealth service use beta = 0.19, p <0.05 Carer anxiety -> CAM use beta = 0.17, p <0.05 B. Multivariable regression 1. Carer anxiety -> Carer mnetal health service use beta = 0.17 not significant 2. Carer anxiety -> CAM use beta = 0.06 not significant	weak +	B. 1. Receipt of chemotherapy 2. Education, marital status, assitance with caregiving tasks. Carer demographiscs did not have significant bivariable effects.
Nakaya (2010)	Diagnosis of affective disorders	Hospitalization with an affective disorder	1. Breast cancer carer Number of carer hospitalized affective disorders 180 2. Non-cancer carer Number of carer hospitalized with affective disorders 12,185	1. Breast cancer carer Number of carer hospitalized affective disorders 180 2. Non-cancer carer Number of carer hospitalized with affective disorders 12,185		Multivariable Cox regression HR ( 95% CI) = 1.39 (1.20 - 1.61)	weak +	Number of children, highest attained educational level, disposable household income, affiliation to the work market, Charlson index, and history of alcohol-related mental disorders.
