# Supplementary material for: Cancer patient distress and health service use is linked with carer distress: evidence from a systematic review and meta-analysis
Source: Support Care Cancer. 2026 May 30;34(6):594. doi: 10.1007/s00520-026-10759-y (PMC13222297; doi:10.1007/s00520-026-10759-y)
Supplement: Supplementary file 5 — Supplementary table 4 JBI_Quality_Assessment (XLSX 33.8 KB) [file 520_2026_10759_MOESM5_ESM.xlsx]

## Sheet: Cross-sectional
Authors	1. Were the criteria for inclusion in the sample clearly defined?	2. Were the study subjects and the setting described in detail?	3. Was the exposure measured in a valid and reliable way?	4. Were objective, standard criteria used for measurement of the condition?	5. Were confounding factors identified or discussed?	6. Were strategies to deal with confounding factors stated or a rationale provided for crude analysis?	7. Were the outcomes measured in a valid and reliable way?	8. Was appropriate statistical analysis used?	Overall appraisal (Include/ Exclude/ Seek further info)	Category	Comments (reason for exclusion, …)	Comments
		E.g. participant and population characteristics (demographics, location, time period)	E.g. carer psychological health	E.g. clinical diagnosis of cancer, receiving care for cancer	E.g. terms: confounding, covariate, controlled for	E.g. for associations: regression, APIM, matching, stratifying	E.g. patient psychological halth or patient health service use or carer health service use	E.g. for associations: correlations, regression, APIM, matching, stratifying
Fleming (2006)	Y	Y	Y	Y	N	N	Y	Y	6/8 (75%)	Moderate		6. Confounding was mentioned briefly in the discussion regarding "desiring cure or to live as long as possible".
HajMohammad (2015)	Y	Y	Y	Y	N	N	Y	Y	6/8 (75%)	Moderate		6. Four independent variables/predictors were included in the model (did not attempt to control for factors such as age, sex, education).
Yeh (2021)	Y	Y	Y	Y	N	N	Y	Y	6/8 (75%)	Moderate		2. No time period. 6. APIM analysis.
Pierce (2017)	Y	Y	Y	Y	Y	Y	Y	Y	8/8 (100%)	High
Boele (2013)	Y	Y	Y	Y	N	N	Y	Y	6/8 (75%)	Moderate
Ishida (2022)	Y	Y	Y	Y	Y	Y	Y	Y	8/8 (100%)	High		6. Regression to adjust for covariates between the groups; covariate-adjusted correlations.
ZamanipoorNajafabadi (2021)	Y	Y	Y	Y	Y	Y	Y	Y	8/8 (100%)	High
Boehmer (2016)	Y	Y	Y	Y	Y	Y	Y	Y	8/8 (100%)	High
vanRoij (2022)	Y	Y	Y	Y	Y	Y	Y	Y	8/8 (100%)	High		6. Regression to adjust for covariates between the groups.
Li (2018)	Y	Y	Y	Y	Y	Y	Y	Y	8/8 (100%)	High		6. Three types of variables were investigated for potential factors influencing correlations.
Li (2023)	Y	Y	Y	Y	Y	Y	Y	Y	8/8 (100%)	High		6. Age and stage of cancer were included as control variables.
Goh (2024)	Y	Y	Y	Y	Y	Y	Y	Y	8/8 (100%)	High		6. To identify additional covariates for the APIM models, bivariate correlations and one-way ANOVA analyses were used.
Tuinman (2004)	Y	Y	Y	Y	Y	Y	Y	Y	8/8 (100%)	High
Kim (2008)	Y	Y	Y	Y	Y	Y	Y	Y	8/8 (100%)	High		6. Individual’s age andstage of cancer (localized vs. regional) served as covariates.
Chan (2009)	N	N	Y	Y	N	N	Y	Y	4/8 (50%)	Low		1. "Availability of clinical data of sufficient quantity and quality". 2. No carers' characteristics 6. "Physical condition of patients, psychosocial factors of patients, and family-related factors were entered into thestepwise regression model" (Did not attempt to control for factors such as age, sex, education)
Kim (2012)	Y	Y	Y	Y	Y	Y	Y	Y	8/8 (100%)	High		2. No age of carers or patients. 6. APIM. "Age served as a covariate".
Moschopoulou (2018)	Y	Y	Y	Y	Y	Y	Y	Y	8/8 (100%)	High
Ihrig (2022)	Y	Y	Y	Y	N	N	Y	Y	6/8 (75%)	Moderate		5. Only Pearson correlation was used, multivariate methods were not used. Not mention confounding.
Bergelt (2008)	Y	N	Y	Y	Y	Y	Y	Y	7/8 (87.5%)	Moderate		2. No patients' characterisitcs.
deCastro (2020)	Y	Y	Y	Y	N	N	Y	Y	6/8 (75%)	Moderate
Yan (2021)	Y	Y	Y	Y	Y	Y	Y	Y	8/8 (100%)	High		5. APIM controlling for covariates.
Jenewein (2008)	Y	Y	Y	Y	Y	Y	Y	Y	8/8 (100%)	High		5. Analyses of variance with repeated measures on QoL and HADS scores for gender.
Oshiro (2022)	Y	Y	Y	Y	Y	Y	Y	Y	8/8 (100%)	High		5. Multilevel analysis was performed on patient–parent paired data controlling for patient-level variation.
Valdimarsdóttir (2002)	Y	N	Y	Y	Y	Y	Y	Y	7/8 (87.5%)	Moderate		2. No patients' charateristics. 5. Using the Mantel – Haenszel method , estimated relative risks were adjusted for possible confounding factors.
BürgerLazar (2020)	Y	N	Y	Y	N	N	Y	Y	5/8 (62.5%)	Low		2. No time period, no time since diagnosis. 5. Various variables were included in the model (did not attempt to control for factors such as age, sex, education).
DePadova (2021)	Y	Y	Y	Y	Y	Y	Y	Y	8/8 (100%)	High
Duprez (2017)	Y	Y	Y	Y	Y	Y	Y	Y	8/8 (100%)	High
Matthews (2003)	Y	N	Y	Y	Y	Y	Y	Y	7/8 (87.5%)	Moderate		2. No time period, or time since diagnosis, or stage or carers' age.
Lau (2018)	Y	Y	Y	Y	Y	Y	Y	Y	8/8 (100%)	High
Shaffer (2017)	Y	Y	Y	Y	Y	Y	Y	Y	8/8 (100%)	High
Posluszny (2019)	Y	N	Y	Y	Y	Y	Y	Y	7/8 (87.5%)	Moderate		2. No time period, or time since diagnosis, or stage or carers' age. 5,6. Attempt to conduct multivariable analyses, but variables of interest were not significant to be added in to these analyses.
Tao (2024)	Y	Y	Y	Y	N	N	Y	Y	6/8 (75%)	Moderate		5. Four variables were included in SEM, no controlling for any factors.
Wal (2017)	Y	Y	Y	Y	Y	Y	Y	Y	8/8 (100%)	High		5. "A multiple linear regression analysis (enter method) of age at survey,partner, cancer history (yes/no), education, children, time since diagnosis, treatment modality, and survivors' CWS score on partner FCR was conducted. "
Li (2016)	Y	Y	Y	Y	Y	Y	Y	Y	8/8 (100%)	High		5. The factors influencing outcomes were analyzed by multiple linear regressions before conducting SEM.
AlGhriwati (2021)	Y	N	Y	Y	Y	Y	Y	Y	7/8 (87.5%)	Moderate		2. No time period, or time since diagnosis, or stage.
Jacobs (2017)	Y	Y	Y	Y	Y	Y	Y	Y	8/8 (100%)	High
Hodgson (2021)	Y	N	Y	Y	Y	Y	Y	Y	7/8 (87.5%)	Moderate		2. No time period, or time since diagnosis, or stage.
Wang (2021)	Y	Y	Y	Y	N	N	Y	Y	6/8 (75%)	Moderate
Turner (2013)	Y	Y	Y	Y	N	N	Y	Y	6/8 (75%)	Moderate
Powe (2013)	Y	N	Y	Y	N	N	Y	Y	5/8 (62.5%)	Low		2. No carers' or patients' age
Northouse (2002)	Y	Y	Y	Y	Y	Y	Y	Y	8/8 (100%)	High
Ey (1999)	Y	Y	Y	Y	Y	Y	Y	Y	8/8 (100%)	High		5. "The patients’ educational level and prqjected five-year survival ratc were included in the regression equations as control variables because they were correlatcd with stress responses and anxiety-depression in the correlational analyses, whereas the patients’ ages were not"
Yuen (2023)	Y	Y	Y	Y	Y	Y	Y	Y	8/8 (100%)	High
Muldbücker (2021)	Y	Y	Y	Y	N	N	Y	Y	6/8 (75%)	Moderate		5. Unadjusted APIM
Bybee (2022)	Y	N	Y	Y	Y	Y	Y	Y	7/8 (87.5%)	Moderate		2-5. No participants characteristics, but they mentioned age was one of the covariates.
Wang (2022)	Y	N	Y	Y	Y	Y	Y	Y	7/8 (87.5%)	Moderate		2. No time period or time since diagnosis or carers' characteristics.
Vanderwerker (2005)	Y	Y	Y	Y	Y	Y	Y	Y	8/8 (100%)	High		5. "The first set of models were the unadjusted bivariate effects of each predictor on the likelihood of postpatient cancer diagnosis mental health service use. A second set of adjusted models simultaneously estimated all significant bivariate effects."
Lichtenthal (2011)	Y	Y	Y	Y	Y	Y	Y	Y	8/8 (100%)	High		5. "Variables adjusted for demographic, psychiatric, and health-related quality of life factors."
Bueno-Robles (2016)	Y	Y	Y	Y	N	N	Y	Y	6/8 (75%)	Moderate
Bond (2014)	Y	Y	Y	Y	N	N	Y	Y	6/8 (75%)	Moderate
CarmackTaylor (2008)	Y	Y	Y	Y	Y	Y	Y	Y	8/8 (100%)	High		5. "We conducted separate stepwise regressions for patients and spouses. For both, step one included demographic and medical factors as control variables, and step two included all of the proposed predictor variables."
Cotrim (2008)	Y	N	Y	Y	Y	Y	Y	Y	7/8 (87.5%)	Moderate		2. No time period or time since diagnosis or stage.
Abdullah (2020)	Y	Y	Y	Y	N	N	Y	Y	6/8 (75%)	Moderate
Manivannan (2023)	Y	Y	Y	Y	N	N	Y	Y	6/8 (75%)	Moderate		2. No time period or time since diagnosis, but described stage. 5. Tested effects of demographic factors on carers' outcome, not on the correlation.
Beatie (2017)	Y	Y	Y	Y	N	N	Y	Y	6/8 (75%)	Moderate		5. "Because of sample size limitations, it was not possible to include statistical controls for sociodemographic or medical factors."
Baider (1999)	Y	Y	Y	Y	Y	Y	Y	Y	8/8 (100%)	High
Lissandrello (2006)	Y	Y	Y	Y	N	N	Y	Y	6/8 (75%)	Moderate
Ben-Zur (2001)	Y	Y	Y	Y	Y	Y	Y	Y	8/8 (100%)	High		5. "Partial correlations controlling for all demographic variables were computed."
Cassileth (1985)	Y	Y	Y	Y	Y	N	Y	Y	7/8 (87.5%)	Moderate		5."Demographic variables, such as age and sex, and clinical factors, such as time from diagnosis, were not found to influence scores on the psychological measures employed"
Given (1993)	Y	N	Y	Y	Y	Y	Y	Y	7/8 (87.5%)	Moderate		2. No time period or time since diagnosis or stage.
Hasson-Ohayon (2010)	Y	N	Y	Y	Y	Y	Y	Y	7/8 (87.5%)	Moderate		2. No time period, no setting. 5,6. Describe briefly "the selection of women with advanced disease in this study was made in order to create homogeneity in illness variables (for example, not coping with initial diagnosis, relatively high level of functioning) and to avoid confounders."
Kim (2007)	Y	N	Y	Y	Y	Y	Y	Y	7/8 (87.5%)	Moderate		2. No time period, no time since diagnosis, no stage, no patients' charateristics
Regan (2014)	Y	Y	Y	Y	Y	Y	Y	Y	8/8 (100%)	High
Caillot-Ranjeva (2021)	Y	Y	Y	Y	Y	Y	Y	Y	8/8 (100%)	High
Wang (2023)	Y	Y	Y	Y	Y	Y	Y	Y	8/8 (100%)	High
Cormio (2014)	Y	Y	Y	Y	N	N	Y	Y	6/8 (75%)	Moderate		5-6. Only caluculate ICC, no multivate analysis, no discusstion about confounders.
Lin (2021)	Y	Y	Y	Y	N	N	Y	Y	6/8 (75%)	Moderate		5-6. Not attempt to control for age, gender
Kehoe (2019)	Y	Y	Y	Y	Y	Y	Y	Y	8/8 (100%)	High
Andrews (2001)	Y	Y	Y	Y	N	N	Y	Y	6/8 (75%)	Moderate		5-6. Only calculate Pearson's r, no multivate analysis, no discusstion about confounders.
Wu (2013)	Y	Y	Y	Y	N	N	Y	Y	6/8 (75%)	Moderate		5-6. Only calculate Pearson's r, no multivate analysis, no discusstion about confounders.
Li (2022)	Y	Y	Y	Y	Y	Y	Y	Y	8/8 (100%)	High
Ellis (2021)	Y	N	Y	Y	Y	Y	Y	Y	7/8 (87.5%)	Moderate		2. No time period, no time since diagnosis
Mystakidou (2007)	Y	N	Y	Y	Y	Y	Y	Y	7/8 (87.5%)	Moderate		2. No time period, no time since diagnosis
GraçaPereira (2012)	N	N	Y	Y	Y	Y	Y	Y	6/8 (75%)	Moderate		1. Unclear inclusion criteria 2. No relationship, no age, unclear stage.
Forst (2022)	Y	Y	Y	Y	Y	Y	Y	Y	8/8 (100%)	High
Tan (2017)	Y	N	Y	Y	N	N	Y	Y	5/8 (62.5%)	Low		2. No time period, no time since diagnosis 5-6. Only calculate Spearman's rs, no multivate analysis, no discusstion about confounders.
Padmaja (2016)	N	N	Y	Y	Y	Y	Y	Y	6/8 (75%)	Moderate		1. Unclear inclusion criteria 2. No time period, no time since diagnosis
An (2019)	Y	N	Y	Y	Y	Y	Y	Y	7/8 (87.5%)	Moderate		2. No time period, no carer's and patient's characteristics.
Eton (2005)	Y	N	Y	Y	N	N	Y	Y	5/8 (62.5%)	Low		2. No time period, no time since diagnosis 5-6. Only calculate Pearson's r, no multivate analysis, no discusstion about confounders.
Mellon (2007)	Y	Y	Y	Y	Y	Y	Y	Y	8/8 (100%)	High
Tong (2024)	Y	Y	Y	Y	Y	Y	Y	Y	8/8 (100%)	High
Segrin (2018)	Y	Y	Y	Y	N	N	Y	Y	6/8 (75%)	Moderate		5-6. Not attempt to control for age, gender.
Wadhwa (2013)	Y	Y	Y	Y	Y	Y	Y	Y	8/8 (100%)	High
Kobayakawa (2017)	Y	Y	Y	Y	Y	Y	Y	Y	8/8 (100%)	High
La (2017)	Y	Y	Y	Y	N	N	Y	Y	6/8 (75%)	Moderate		5-6. Not attempt to control for age, gender.
Streck (2021)	Y	Y	Y	Y	N	N	Y	Y	6/8 (75%)	Moderate		5-6. No discusstion about confounders.
Sarna (2006)	N	Y	Y	Y	N	N	Y	Y	5/8 (62.5%)	Low		1. Unclear inclusion 5-6. Only calculate Pearson's r, no multivate analysis, no discusstion about confounders.
Oechsle (2013)	Y	Y	Y	Y	N	N	Y	Y	6/8 (75%)	Moderate		5-6. Only calculate Pearson's r, no discusstion about confounders.
Chen (2021)	Y	Y	Y	Y	N	N	Y	Y	6/8 (75%)	Moderate		5-6. Only calculate Spearman's rs, no discusstion about confounders.
Chan (2017)	Y	Y	Y	Y	Y	Y	Y	Y	8/8 (100%)	High
Soto-Guerrero (2023)	Y	Y	Y	Y	N	N	Y	Y	6/8 (75%)	Moderate		5-6. Only calculate t-test, no discusstion about confounders. Did conduct multivariable analysis predicitng carer burden, but not acutally including patient's mental health.
Janda (2007)	Y	Y	Y	Y	N	N	Y	Y	6/8 (75%)	Moderate		5-6. Only calculate Pearson's r, no discusstion about confounders. Did conduct multivariable analysis, but for gobal QoL.
Gilbar (2007)	Y	Y	Y	Y	N	N	Y	Y	6/8 (75%)	Moderate		5-6. Only calculate Pearson's r, no discusstion about confounders. Did conduct multivariable analysis, but only include within-subject variables.
Janda (2017)	Y	Y	Y	Y	N	N	Y	Y	6/8 (75%)	Moderate		5-6. Only calculate ICC, no discusstion about confounders.
Cantisano (2023)	Y	Y	Y	Y	N	N	Y	Y	6/8 (75%)	Moderate		5-6. Not attempt to control for age, gender or eduation
Park (2022)	Y	Y	Y	Y	N	N	Y	Y	6/8 (75%)	Moderate		5-6. Only calculate Pearson's r, no discusstion about confounders.
Ståhl (2020)	Y	Y	Y	Y	Y	Y	Y	Y	8/8 (100%)	High
Braun (2021)	Y	Y	Y	Y	Y	Y	Y	Y	8/8 (100%)	High
Baum (2022)	Y	Y	Y	Y	N	N	Y	Y	6/8 (75%)	Moderate		5-6. Only calculate Pearson's r, no discusstion about confounders.
Tanco (2021)	Y	N	Y	Y	N	N	Y	Y	5/8 (62.5%)	Low		2. No period, no time since diagnosis. 5-6. Not attempt to control for age, gender.
Ko (2005)	Y	Y	Y	Y	N	N	Y	Y	6/8 (75%)	Moderate		5-6. Not attempt to control for age, gender or eduation
Li (2022)	Y	Y	Y	Y	Y	Y	Y	Y	8/8 (100%)	High
Cohen (2007)	Y	Y	Y	Y	N	N	Y	Y	6/8 (75%)	Moderate		5-6. Not attempt to control for age, gender or eduation
Yang (2022)	Y	Y	Y	Y	N	N	Y	Y	6/8 (75%)	Moderate		5-6. Only calculate Pearson's r, no discusstion about confounders.
Kim (2008)	Y	Y	Y	Y	Y	Y	Y	Y	8/8 (100%)	High
He (2022)	Y	Y	Y	Y	N	N	Y	Y	6/8 (75%)	Moderate		5-6. Only calculate Pearson's r, no discusstion about confounders.
Semere (2021)	Y	N	Y	Y	Y	Y	Y	Y	7/8 (87.5%)	Moderate		2. No time period, no time since diagnosis.
Lo (2013)	Y	Y	Y	Y	N	N	Y	Y	6/8 (75%)	Moderate		5-6. Not attempt to control for age, gender
Petruzzi (2013)	Y	Y	Y	Y	N	N	Y	Y	6/8 (75%)	Moderate		5-6. Only calculate Pearson's r, no multivate analysis, no discusstion about confounders.
Overcash (2022)	Y	N	Y	Y	N	N	Y	Y	5/8 (62.5%)	Low		2. No time since diagnosis, no carer's characteristics. 5-6. Only calculate Spearman's rs, no multivate analysis, no discusstion about confounders.
Harding (2003)	N	N	Y	Y	Y	Y	Y	Y	6/8 (75%)	Moderate		1. Unclear inclusion criteria 2. No time period, no time since diagnosis
Xia (2022)	Y	Y	Y	Y	Y	Y	Y	Y	8/8 (100%)	High
Mosher (2013)	Y	Y	Y	Y	Y	Y	Y	Y	8/8 (100%)	High
Shinohara (2023)	Y	Y	Y	Y	N	N	Y	Y	6/8 (75%)	Moderate		5-6. Only calculate Spearman's rs, no multivate analysis, no discusstion about confounders.
Wu (2023)	Y	Y	Y	Y	Y	Y	Y	Y	8/8 (100%)	High
Götze (2014)	Y	Y	Y	Y	N	N	Y	Y	6/8 (75%)	Moderate		5-6. Only calculate Pearson's r, no multivate analysis, no discusstion about confounders.
Sauer (2022)	Y	Y	Y	Y	Y	Y	Y	Y	8/8 (100%)	High
Sacher (2018)	Y	Y	Y	Y	N	N	Y	Y	6/8 (75%)	Moderate		5-6. Not attempt to control for age, gender
Cao (2022)	Y	Y	Y	Y	N	N	Y	Y	6/8 (75%)	Moderate		5-6. Not attempt to control for age, gender
Nipp (2016)	Y	Y	Y	Y	Y	Y	Y	Y	8/8 (100%)	High
Johansen (2018)	Y	Y	Y	Y	Y	Y	Y	Y	8/8 (100%)	High
Nakaya (2010)	Y	Y	Y	Y	Y	Y	Y	Y	8/8 (100%)	High		5-6. Not control for age and gender. But control for education level and other demographics factors

## Sheet: Longitudinal
Authors	1. Was the cohort representative of the population?	2. Were the exposures measured similarly to assign people to both exposed and unexposed groups?	3. Was the exposure measured in a valid and reliable way?	4. Were confounding factors identified or discussed?	5. Were strategies to deal with confounding factors stated or a rationale provided for crude analysis?	6. Were the groups/participants free of the outcome at the start of the study (or at the moment of exposure)?	7. Were the outcomes measured in a valid and reliable way?	8. Was the lollow up time reported and sufficient to be long enough for outcomes to occur?	9. Was follow up complete, and if not, were the reasons to loss to follow up described and explored?	10. Were strategies to address incomplete follow up utilized?	11. Was appropriate statistical analysis used?	Overall appraisal (Include/ Exclude/ Seek further info)	Percentage	Category	Comments (reason for exclusion, …)	Comments	DATA
	E.g. population-based or all patients identified by medical records in multiple hospitals	E.g. same cut-offs used	E.g. carer psychological health	E.g. terms: confounding, covariate, controlled for	E.g. for associations: regression, APIM, matching, stratifying	E.g. measure of carers pre-existing mental health available and considered in analyses (or excluded from participating)	E.g. patient psychological health or patient health service use or carer health service use	E.g. >3 months	E.g. ≤20% attrition or if not reasons are described and explored	E.g. using time at risk	E.g. for associations: correlations, regression, APIM, matching, stratifying
Ernst (2017)	Y	NA	Y	Y	Y	Y	Y	Y	Y	Y	Y	10/10	1	High		9. 58% of dyads participated at baseline; reasons provided; patients did not differ from nonparticipating patiens in terms of age and sex. FU 66%; reasons provided; explored. 10. Imputation of missing data
Troschel (2021)	N	NA	Y	Y	Y	N	Y	Y	N	Y	Y	7/10	0.7	Moderate		1. An email list was used for recruitment which asks if patients are interested in psychosocial support opportunities (a list within a list, not all patients). 4. Parameters that were significant in the univariable analyses were included in multivariate analyses (influencing factors). 9. Participation rate of 60.8%; compares patients and relatives but does not provide reasons and a description of…
Moser (2013)	Y	NA	Y	Y	Y	N	Y	Y	N	Y	Y	8/10	0.8	Moderate		5. Two APIM models for males and females. 9. "Response rates for mailed questionnaires were 74% at T2, 60% at T3, and 51% after 3 years". Do not provide reasons/descriptions of loss to lollow-up. 10. Linear mixed modelas were used to evaluate time effect.
Kurtz (1995)	Y	NA	Y	N	N	N	Y	Y	Y	N	Y	6/10	0.6	Low		4. To chose path for models, bivariate correlations were computed among all variables, including the scales at wave 1 as well as the corresponding change scores at wave 2. Did not attempt to control for factors such as age, sex, education. 9. 124/274 dyads dropped out (45%). Reasons were provided. 10. The analyses were performed only on the 150 patientcaregiver dyads who remained in the study and…
Litzelman (2021)	Y	NA	Y	Y	Y	N	Y	Y	Y	N	Y	8/10	0.8	Moderate		4. Logistic regression, controlling for all covariates 9. Number of attrition was provided, but no reasons were explained. Checked differences between dropout group and final sample. 10. "Participants excluded due to missing data (n = 650)".
Grunfeld (2004)	Y	NA	Y	Y	Y	N	Y	Y	N	N	Y	7/10	0.7	Moderate		9. Number of attrition was provided, but no reasons were explained.
Goldberg (2023)	Y	NA	Y	Y	Y	N	Y	Y	N	N	Y	7/10	0.7	Moderate		4. "Potential confounding variables tested in each model were patient diagnosis, sex, age, relationship to the patient (spouse/other), employment status, and health insurance status (yes/no)." 9-10. Not mentioned.
Kim (2014)	Y	NA	Y	Y	Y	N	Y	Y	Y	Y	Y	9/10	0.9	High		9-10. Compared patient–caregiver dyads who provided and did not provide complete data for study variables.	x
Jansen (2019)	Y	Y	Y	Y	Y	N	Y	Y	Y	Y	Y	10/10	1	High		4. Did not attempt to control for factors such as age, sex, education.
Garcia-Torres (2022)	Y	NA	Y	Y	Y	N	Y	Y	Y	Y	Y	9/10	0.9	High
Litzelman (2021)	Y	NA	Y	Y	Y	N	Y	Y	Y	Y	Y	9/10	0.9	High		4. Covariates were considered lollowing the Andersen behavioral model.
Koot (2004)	Y	NA	Y	N	N	N	Y	Y	N	Y	Y	6/10	0.6	Low		9. Authors mentioned percentage of dropouts but no reasons provided. 10. Time effects.
Kershaw (2008)	Y	Y	Y	Y	Y	N	Y	Y	Y	Y	Y	10/10	1	High
Kurtz (2004)	Y	NA	Y	N	N	N	Y	Y	Y	Y	Y	7/10	0.7	Moderate
Phipps (2004)	Y	NA	Y	Y	Y	N	Y	Y	Y	Y	Y	9/10	0.9	High		4. "Demographic and medical variables (age, gender, SES, type of transplant, diagnosis) were included in the model as covariates." 9. Reasons provided.
Hodges (2009)	Y	NA	Y	N	N	N	Y	Y	Y	Y	Y	8/10	0.8	Moderate		4. Independent variables/predictors were included in the model (did not attempt to control for factors such as age, sex, education).
Kershaw (2015)	Y	Y	Y	Y	Y	N	Y	Y	Y	Y	Y	10/10	1	High
Roberson (2023)	Y	NA	Y	Y	Y	N	Y	Y	N	Y	Y	8/10	0.8	Moderate		9. No reasons were provided. 10. Test clinically specific times.
Falzarano (2021)	Y	NA	Y	Y	Y	N	Y	Y	N	N	Y	7/10	0.7	Moderate		4.5. check bivariate associations, then only vairables with significant results can be included in the regression.
Yang (2019)	Y	NA	Y	Y	Y	N	Y	Y	Y	Y	Y	9/10	0.9	High
Litzelman (2016)	Y	NA	Y	Y	Y	N	Y	Y	Y	Y	Y	9/10	0.9	High
Lee (2018)	Y	NA	Y	Y	Y	N	Y	Y	Y	Y	Y	9/10	0.9	High
Segrin (2013)	Y	NA	Y	N	N	N	Y	Y	Y	Y	Y	7/10	0.7	Moderate
Prussien (2018)	Y	NA	Y	Y	Y	N	Y	Y	Y	Y	Y	9/10	0.9	High
Baider (1998)	Y	NA	Y	Y	Y	N	Y	Y	Y	Y	Y	9/10	0.9	High
Hoskins (1995)	Y	NA	Y	N	N	N	Y	Y	N	N	Y	5/10	0.5	Low		4-5. Did not attempt to control for factors such as age, sex, education. 9-10. Not mentioned.
Langenberg (2019)	Y	NA	Y	Y	Y	N	Y	Y	Y	Y	Y	9/10	0.9	High		4-5. Include in the model. 10. "When the data of the patient and/or the caregiver were incomplete at any time point, the dyad was excluded for analyses."
Douglas (2016)	Y	Y	Y	Y	Y	N	Y	Y	Y	Y	Y	10/11	0.91	High		4-5. Include in the model. 9. Complete follow-up.
O'Hara (2010)	y	Y	Y	Y	Y	N	Y	Y	Y	Y	Y	10/11	0.91	High
Chien (2017)	Y	NA	Y	Y	Y	Y	Y	Y	Y	Y	Y	10/10	1	High		6. Exclude people with known issues.
Segrin (2014)	Y	NA	Y	N	N	N	Y	Y	Y	Y	Y	7/10	0.7	Moderate		4-5. Did not attempt to control for factors such as age, sex, education. 6. Not measure. Unclear exclusion criteria
Galbraith (2005)	Y	NA	Y	Y	Y	N	Y	Y	Y	Y	Y	9/10	0.9	High		6. Not measure.
Asai (2022)	Y	NA	Y	N	N	N	Y	Y	Y	Y	Y	7/10	0.7	Moderate		6. Not measure.
Gustavsson-Lilius (2012)	Y	NA	Y	Y	Y	N	Y	Y	Y	Y	Y	9/10	0.9	High		6. Not measure.
Kaye (1993)	Y	NA	Y	N	N	N	Y	Y	Y	Y	Y	7/10	0.7	Moderate		4-5. Only calculate Pearson's r, no multivate analysis, no discusstion about confounders. 6. Not measure. Unclear exclusion criteria
Fang (2001)	Y	NA	Y	N	N	N	Y	Y	Y	Y	Y	7/10	0.7	Moderate		4-5. Did not attempt to control for factors such as age, carer's gender, eudcation. 6. Not measure. Unclear exclusion criteria
Segrin (2005)	Y	NA	Y	N	N	N	Y	Y	Y	Y	Y	7/10	0.7	Moderate		4-5. Did not attempt to control for factors such as age, carer's gender; Did control for education. 6. Not measure. Unclear exclusion criteria
Segrin (2020)	Y	NA	Y	N	N	N	Y	Y	Y	Y	Y	7/10	0.7	Moderate		4-5. Did not attempt to control for factors such as age, carer's gender; Did control for education. 6. Not measure. Unclear exclusion criteria
Oechsle (2019)	Y	NA	Y	Y	Y	N	Y	Y	Y	Y	Y	9/10	0.9	High		6. Not measure.
Badr (2014)	Y	NA	Y	N	N	N	Y	Y	Y	Y	Y	7/10	0.7	Moderate		4-5. Did not attempt to control for factors such as age, sex, education. 6. Not measure.
Segrin (2007)	Y	NA	Y	N	N	N	Y	Y	Y	Y	Y	7/10	0.7	Moderate		4-5. Did not attempt to control for factors such as age, sex, education. 6. Not measure.
Chen (2020)	Y	NA	Y	Y	Y	N	Y	Y	Y	Y	Y	9/10	0.9	High		6. Not measure.
Wu (2019)	Y	NA	Y	N	N	N	Y	Y	Y	Y	Y	7/10	0.7	Moderate		4-5. Did not attempt to control for factors such as age, sex, education. 6. Not measure.
Gustavsson-Lilius (2007)	Y	NA	Y	Y	Y	N	Y	Y	Y	Y	Y	9/10	0.9	High		6. Not measure.	x
Chien (2018)	Y	NA	Y	Y	Y	N	Y	Y	Y	Y	Y	9/10	0.9	High		6. Not measure.

## Sheet: Case-control
Authors	1. Were the groups comparable other than the presence of disease in cases or the absence of disease in controls?	2. Were cases and controls matched appropriately?	3. Were the same criteria used for identification of cases and controls?	4. Was exposure measured in a standard, valid and reliable way?	5. Was exposure measured in the same way for cases and controls?	6. Were confounding factors identified or discussed?	7. Were strategies to deal with confounding factors stated or a rational provided for crude analysis?	8. Were the outcomes measured in a standard, valid and reliable way for cases and controls?	9. Was the exposure period of interest long enough to be meaningful?	11. Was appropriate statistical analysis used?	Overall appraisal (Include/ Exclude/ Seek further info)	Comments (reason for exclusion, …)	Comments
		E.g. by age, sex		E.g. carer psychological health		E.g. terms: confounding, covariate, controlled for	E.g. for associations: regression, APIM, matching, stratifying	E.g. patient psychological health or patient health service use or carer health service use	E.g. time since cancer diagnosis	E.g. for associations: correlations, regression, APIM, matching, stratifying
Bishop et al. (2007)	Y	Y	Y	Y	Y	Y	Y	Y	Y	Y	10/10 High	High
Dotto et al. (2022)			Y	Y	Y	Y	Y	Y	Y	Y	10/10 High	High
